# Supplementary material for: Nuclei-specific hypothalamus networks predict a dimensional marker of stress in humans
Source: Nat Commun. 2024 Mar 18;15:2426. doi: 10.1038/s41467-024-46275-y (PMC10948785; doi:10.1038/s41467-024-46275-y)
Supplement: Supplementary file 4 — Source Data [file 41467_2024_46275_MOESM4_ESM.zip]

Archive with 141 entries (137 files):
- SourceData/
- SourceData/FigS6B_2.csv
- __MACOSX/SourceData/._FigS6B_2.csv
- SourceData/Fig3B2_2.csv
- __MACOSX/SourceData/._Fig3B2_2.csv
- SourceData/Fig6C_4.csv
- __MACOSX/SourceData/._Fig6C_4.csv
- SourceData/Fig3B2_3.csv
- __MACOSX/SourceData/._Fig3B2_3.csv
- SourceData/FigS6B_3.csv
- __MACOSX/SourceData/._FigS6B_3.csv
- SourceData/FigS6B_1.csv
- __MACOSX/SourceData/._FigS6B_1.csv
- SourceData/Fig3B2_1.csv
- __MACOSX/SourceData/._Fig3B2_1.csv
- SourceData/FigS3b_centroidL.mat
- __MACOSX/SourceData/._FigS3b_centroidL.mat
- SourceData/signOfConns3Trepl200.mat
- __MACOSX/SourceData/._signOfConns3Trepl200.mat
- SourceData/rois/
- SourceData/Fig6C_3.csv
- __MACOSX/SourceData/._Fig6C_3.csv
- SourceData/FigS8B1_2.csv
- __MACOSX/SourceData/._FigS8B1_2.csv
- SourceData/.DS_Store
- __MACOSX/SourceData/._.DS_Store
- SourceData/FigS8B1_3.csv
- __MACOSX/SourceData/._FigS8B1_3.csv
- SourceData/Fig5B2_nuclei.csv
- __MACOSX/SourceData/._Fig5B2_nuclei.csv
- SourceData/Fig6C_2.csv
- __MACOSX/SourceData/._Fig6C_2.csv
- SourceData/Fig5B2_whole.csv
- __MACOSX/SourceData/._Fig5B2_whole.csv
- SourceData/FigS8B1_1.csv
- __MACOSX/SourceData/._FigS8B1_1.csv
- SourceData/Fig5D1_whole.csv
- __MACOSX/SourceData/._Fig5D1_whole.csv
- SourceData/Fig6C_1.csv
- __MACOSX/SourceData/._Fig6C_1.csv
- SourceData/Fig5C1_whole.csv
- __MACOSX/SourceData/._Fig5C1_whole.csv
- SourceData/Fig3B1_3.csv
- __MACOSX/SourceData/._Fig3B1_3.csv
- SourceData/FigS6D.csv
- __MACOSX/SourceData/._FigS6D.csv
- SourceData/Fig3B1_2.csv
- __MACOSX/SourceData/._Fig3B1_2.csv
- SourceData/idxDupl.mat
- __MACOSX/SourceData/._idxDupl.mat
- SourceData/Fig3B1_1.csv
- __MACOSX/SourceData/._Fig3B1_1.csv
- SourceData/FigS8B2_3.csv
- __MACOSX/SourceData/._FigS8B2_3.csv
- SourceData/FigS8B2_2.csv
- __MACOSX/SourceData/._FigS8B2_2.csv
- SourceData/Fig4A.csv
- __MACOSX/SourceData/._Fig4A.csv
- SourceData/FigS6A.csv
- __MACOSX/SourceData/._FigS6A.csv
- SourceData/Fig5C1_nuclei.csv
- __MACOSX/SourceData/._Fig5C1_nuclei.csv
- SourceData/FigS8B2_1.csv
- __MACOSX/SourceData/._FigS8B2_1.csv
- SourceData/hypoMasks/
- SourceData/Fig5C2_whole.csv
- __MACOSX/SourceData/._Fig5C2_whole.csv
- SourceData/Fig5C2_nuclei.csv
- __MACOSX/SourceData/._Fig5C2_nuclei.csv
- SourceData/FigS5C.csv
- __MACOSX/SourceData/._FigS5C.csv
- SourceData/FigS8D.csv
- __MACOSX/SourceData/._FigS8D.csv
- SourceData/README_SourceData.txt
- __MACOSX/SourceData/._README_SourceData.txt
- SourceData/signOfConns3T400.mat
- __MACOSX/SourceData/._signOfConns3T400.mat
- SourceData/Fig6B.csv
- __MACOSX/SourceData/._Fig6B.csv
- SourceData/hypoNuclei/
- __MACOSX/SourceData/._hypoNuclei
- SourceData/Fig5B1_nuclei.csv
- __MACOSX/SourceData/._Fig5B1_nuclei.csv
- SourceData/Fig3A_2.csv
- __MACOSX/SourceData/._Fig3A_2.csv
- SourceData/Fig4CD.csv
- __MACOSX/SourceData/._Fig4CD.csv
- SourceData/Fig3A_1.csv
- __MACOSX/SourceData/._Fig3A_1.csv
- SourceData/FigS3b_centroidR.mat
- __MACOSX/SourceData/._FigS3b_centroidR.mat
- SourceData/Fig5B1_whole.csv
- __MACOSX/SourceData/._Fig5B1_whole.csv
- SourceData/Fig5D2_whole.csv
- __MACOSX/SourceData/._Fig5D2_whole.csv
- SourceData/rois/amyg_LaI_bin_mask.dscalar.nii
- SourceData/rois/RN_MR_both_bin_mask.dscalar.nii
- SourceData/rois/NAc_both_bin_mask.dscalar.nii
- SourceData/rois/amyg_BaL_bin_mask.dscalar.nii
- SourceData/rois/LC_bin_mask.nii.gz
- SourceData/rois/RN_DR_bin_mask.nii.gz
- SourceData/rois/PAGvl_bin_mask.nii.gz
- SourceData/rois/SN_both_bin_mask.dscalar.nii
- SourceData/rois/roi_BNST_improved_thr25.nii.gz
- SourceData/rois/Accumbens_bin_mask.nii.gz
- SourceData/rois/amyg_LaV_bin_mask.dscalar.nii
- SourceData/rois/amyg_Ce_bin_mask.dscalar.nii
- SourceData/rois/BNST_both_bin_mask.dscalar.nii
- SourceData/rois/myrois_subc_amygnuc.txt
- __MACOSX/SourceData/rois/._myrois_subc_amygnuc.txt
- SourceData/rois/amyg_CoN_bin_mask.dscalar.nii
- SourceData/rois/RN_MR_bin_mask.nii.gz
- SourceData/rois/vlPAG_both_bin_mask.dscalar.nii
- SourceData/rois/LC_both_bin_mask.dscalar.nii
- SourceData/rois/amyg_LaD_bin_mask.dscalar.nii
- SourceData/rois/PAGdorsal_bin_mask.nii.gz
- SourceData/rois/dlPAG_both_bin_mask.dscalar.nii
- SourceData/rois/myrois_subc_5HC_amygnuc.txt
- __MACOSX/SourceData/rois/._myrois_subc_5HC_amygnuc.txt
- SourceData/rois/RN_DR_both_bin_mask.dscalar.nii
- SourceData/rois/SN_bin_mask.nii.gz
- SourceData/rois/amyg_bin_mask.dscalar.nii
- SourceData/rois/amyg_both_bin_mask.dscalar.nii
- SourceData/rois/amyg_AB_bin_mask.dscalar.nii
- SourceData/hypoMasks/hypo_2mm.dscalar.nii
- SourceData/hypoMasks/.DS_Store
- __MACOSX/SourceData/hypoMasks/._.DS_Store
- SourceData/hypoMasks/hypo_2mm.nii.gz
- __MACOSX/SourceData/hypoMasks/._hypo_2mm.nii.gz
- SourceData/hypoMasks/hypo_1.60_thr0.5.nii.gz
- SourceData/hypoMasks/hypo_1.60_thr0.5.dscalar.nii
- SourceData/hypoMasks/hypo_2mm_109vx.dscalar.nii
- SourceData/hypoNuclei/.DS_Store
- __MACOSX/SourceData/hypoNuclei/._.DS_Store
- SourceData/hypoNuclei/MM.nii.gz
- SourceData/hypoNuclei/DM.nii.gz
- SourceData/hypoNuclei/PH.nii.gz
- SourceData/hypoNuclei/MPO.nii.gz
- SourceData/hypoNuclei/PV.nii.gz
- SourceData/hypoNuclei/VM.nii.gz
- SourceData/hypoNuclei/SOSC.nii.gz
