# Supplementary material for: Nuclei-specific hypothalamus networks predict a dimensional marker of stress in humans
Source: Nat Commun. 2024 Mar 18;15:2426. doi: 10.1038/s41467-024-46275-y (PMC10948785; doi:10.1038/s41467-024-46275-y)
Supplement: Supplementary file 4 — Source Data [file 41467_2024_46275_MOESM4_ESM.zip › SourceData/Fig3B2_2.csv]

Row	NAc	RN_DR	RN_MR	SN	vlPAG	dlPAG	BNST	LC	amyg_Ce	amyg_CoN	amyg_BaL	amyg_AB	amyg_LaI	amyg_LaV	amyg_LaD
PV	-0.0931888097658498	-0.0153748019636952	0.0792545306922501	-0.0296530431911959	-0.0343508887173416	0.0441285429330919	-0.0163472503641314	-0.0949524633544586	0.118728899524439	-0.0604308071482017	0.00605786374532807	-0.0231915241287809	0.0755910999151921	-0.00727452210585125	0.0403906436627552
MPO	-0.0530546668922396	-0.0403298275995685	0.0828692918201485	0.0106765069586492	-0.0762405519612574	0.0203253895307354	-0.0957311155923079	0.0319834223839893	0.00562498247656838	-0.0163420326724862	-0.0297590009352484	-0.0748492126852967	0.00508739196363334	0.0416339581289666	0.0386879088934417
DM	-0.00874000351519832	0.0235746031663117	0.0237684598222632	-0.070171696954113	0.0804898527327913	-0.0217438338052404	0.0538359478833458	0.0742010736303788	0.119523757677485	0.0620308846216904	0.0356187269937681	0.000543301563793898	0.0809030171554729	0.0510859933958345	0.0706759933755106
VM	0.0561841106448674	-0.0506063591749645	0.0526050672248927	0.0482260519813519	0.0171059231155576	-0.0433737898708686	0.0547555550978068	0.0147654582934845	0.0731302026028533	0.0383910770853733	0.0987520153178651	-0.0039156185223721	0.011176108910031	-0.0259509821031483	0.0303746084796101
PH	0.056375125754603	-0.0322066679966157	-0.000291347348561247	0.0316649666415066	0.0100543042958435	0.0516378397247674	-0.0795811713429451	-0.0724359152284355	0.0175332414505673	-0.00729602249195013	0.002323233463606	-0.0254831030356419	-0.0682800839128223	-0.08148910442712	-0.0558022125575334
MM	0.101003575590162	0.0639152271159996	0.038254490688745	0.0429100275495151	-0.0169921448125491	-0.0225476031380064	0.0396915914139652	0.00972823463961484	0.047312348266303	-0.00364125583566501	-0.0216810867862474	-0.00497172349040428	0.00111974665159313	-0.0287039397451304	0.00586732692860331
SO/SC	0.0381033376165018	0.0033112963594444	0.113237980709111	-0.117768812568734	-0.00927180088307537	0.00816739187152482	-0.0838214166224348	-0.0433190689823489	0.0500126696332194	0.135182213959869	0.028444300841803	0.0990283158692854	0.0573575609857104	-0.0251223260125507	0.0185558272382094
