# Supplementary material for: Nuclei-specific hypothalamus networks predict a dimensional marker of stress in humans
Source: Nat Commun. 2024 Mar 18;15:2426. doi: 10.1038/s41467-024-46275-y (PMC10948785; doi:10.1038/s41467-024-46275-y)
Supplement: Supplementary file 4 — Source Data [file 41467_2024_46275_MOESM4_ESM.zip › SourceData/Fig3B2_3.csv]

Row	NAc	RN_DR	RN_MR	SN	vlPAG	dlPAG	BNST	LC	amyg_Ce	amyg_CoN	amyg_BaL	amyg_AB	amyg_LaI	amyg_LaV	amyg_LaD
PV	0.0285237966969974	-0.000920362916626893	0.00422314335122426	0.00605097347844064	-0.01025536222266	-0.00906152244364733	0.00249161945889614	0.0170103709146247	0.0185070344994506	0.013047970216521	-0.00452909804800933	-0.00909722129204943	0.00516821569184084	0.000746994164151638	0.00121079663354623
MPO	-0.00050734234683425	0.00118052482113978	0.00280525796860409	-0.00299635530322545	-0.00650870604991205	-0.000646106925574153	0.0233919768280221	0.00172767578514643	-0.0137569445970661	-0.00675723574293458	-0.0162438188965948	-0.0297400461597616	-0.000643366300300652	0.00175121659822619	-0.00212667345918471
DM	-0.00292151678608277	-0.000123459500487033	0.000732342778881789	-0.0166310748184669	-0.00192726046749159	-0.0024907529466624	0.000908980822083016	0.00454648848465028	-0.0228610893990781	0.00280961146245479	0.00246184114909948	-0.00102304076090254	-0.00541136857064467	0.00664859066095963	-0.0208345364895138
VM	0.0018595827027133	0.00913249715573095	0.00701531917170206	-0.00973918562912257	-0.00244254012878536	0.00772801485715652	-0.00997932132399115	-0.000420329858433044	-0.00178791835521974	-0.00226883176084192	0.00687060154804775	-0.00216487218667116	-0.000151444535594514	-0.00238966967190996	0.000614059647065401
PH	-0.00253122949902862	0.00547492737443905	6.31216196770867e-05	-0.00189102802805835	-3.99213978571344e-05	0.00461806235734219	0.0188358902883825	-0.0223780550727452	-0.00227988806890844	-0.000198207282511131	-0.000449031766807051	-0.00343136701790203	0.00253099972332921	0.0147120104372988	0.0115857751185853
MM	-0.0149334168738851	-0.00203222200850328	-0.00251941438219255	-0.00374715721848284	0.000935438797006916	0.00178166188690626	-0.00554854130398719	-5.41887430383081e-06	-0.0102618439370735	-0.00109371835067951	0.00390219076572651	-0.00130321864233474	0.000273961325295891	-0.00128822290250408	-4.18812654615075e-05
SO/SC	6.64174153654495e-05	1.93006042249477e-05	0.0240318725429891	0.000445935446879708	-0.00243769662222426	-0.000239689125279885	0.00162739354089331	-0.000326054679711363	-0.000833896260255096	0.0085526185026657	-0.00172508069677041	0.0207252836738652	0.00819715347356381	-0.00326304645177355	-0.000624237526979043
