# Supplementary material for: Nuclei-specific hypothalamus networks predict a dimensional marker of stress in humans
Source: Nat Commun. 2024 Mar 18;15:2426. doi: 10.1038/s41467-024-46275-y (PMC10948785; doi:10.1038/s41467-024-46275-y)
Supplement: Supplementary file 4 — Source Data [file 41467_2024_46275_MOESM4_ESM.zip › SourceData/FigS6B_3.csv]

Row	NAc	RN_DR	RN_MR	SN	vlPAG	dPAG	BNST	LC	amyg_Ce	amyg_CoN	amyg_B	amyg_AB	amyg_LaI	amyg_LaV	amyg_LaD
PV	-0.025928671459772	0.00118321827263088	-0.0130704756479984	0.00759344358359851	0.000228806620220248	0.00128902242371452	0.00104663840272756	0.0266346961827896	0.000470239432136754	-0.00476923135522802	-0.00512236016421714	-0.00164266273368743	0.0129358132570617	-0.000460769396271168	-0.00164854957750209
MPO	-0.000451103915474177	-0.00121042735788895	0.00547751124779948	0.00651949807862297	-0.00424131228856938	0.000541855288487242	-0.000729440209179436	-8.98668831899874e-05	-0.0158636393980521	0.00138636975751762	-0.000993005452825782	0.000150573943770271	-0.000513626853904298	0.0173091259410713	-0.00154848260318417
DM	0.00277731080474192	-0.00107253510364708	-0.000745852988709036	0.00367246288022031	0.0031336467945226	-0.00243581580263476	-0.00419440713845948	0.00744090388500653	-0.00693322861549337	0.0121026264837312	-0.0209324525195476	-0.000817556430099231	0.00272333410300746	0.00953385188627201	-0.00015819051009186
VM	0.00702714325972349	0.0103406219792328	-0.0107276011985986	0.000672074477682194	-0.00849700088337978	-0.0102056088884214	0.000217565325375077	0.000300131003715592	0.0122497823807675	0.00679100434135305	0.0138411567126215	0.0013522415188096	0.000346065453235969	-0.00346780743469829	-0.000949236925546049
PH	0.00139596624760534	0.00264276610228092	-0.00446125879770698	0.000229992235297932	0.000810798115528116	0.00266429378554066	0.0116804657635737	0.000875117403632206	-0.00297845062299318	-0.00260219407962475	0.000185333750117242	-0.000206204143697222	-0.00315609719374674	0.00396213791489813	0.0285558592519
MM	0.00421065944602063	-0.00785134667417512	0.000198646776844488	0.00195199135702603	0.00419391785237286	-0.00221933978756428	-0.000669582512823674	0.000144286192819754	-0.00185566219127736	-0.0135947475463536	-0.00736878784539678	3.65489875156361e-05	-0.00561643902550676	-0.00264313840718726	0.000187875783121183
SO/SC	0.00231350242157881	0.00227544097627469	-0.038451434156461	0.0142947747829682	0.00176997811642214	-0.000887237696084051	0.0172688858365569	-0.00150704826192898	-0.00760857323564597	-0.000761087823724652	0.000523737181074249	-0.00524171706713044	-0.00927969968635494	0.000100231466493142	-0.0121694099016444
