# Supplementary material for: Nuclei-specific hypothalamus networks predict a dimensional marker of stress in humans
Source: Nat Commun. 2024 Mar 18;15:2426. doi: 10.1038/s41467-024-46275-y (PMC10948785; doi:10.1038/s41467-024-46275-y)
Supplement: Supplementary file 4 — Source Data [file 41467_2024_46275_MOESM4_ESM.zip › SourceData/Fig3B2_1.csv]

Row	NAc	RN_DR	RN_MR	SN	vlPAG	dlPAG	BNST	LC	amyg_Ce	amyg_CoN	amyg_BaL	amyg_AB	amyg_LaI	amyg_LaV	amyg_LaD
PV	-0.0943294117608864	0.0295239524200611	0.0557118635424069	-0.0596432626269512	0.0707685805000133	-0.0281761118834516	-0.0616526322262113	-0.0477503656567497	0.0991720181513468	-0.057275121605403	0.0940148203439879	0.0773518119465456	0.0613405499643622	0.00482079726380859	0.0426382976046594
MPO	0.0151300790002565	0.00780283319782071	0.0489324676176028	-0.0392401293593976	0.0298482438571215	0.0113014484860324	-0.0704061768822757	0.0645626235798761	0.149732016636622	0.0728187206179008	0.100546386364671	0.0939200567495544	0.0437888476679172	0.0487447350715033	0.00963510396907904
DM	0.0544299630714818	0.0237964950360194	0.0610321396521058	0.0635252247308107	0.0286539516107716	0.0390142359328954	0.0382617336089544	0.0583344317102511	-0.0117842776861035	0.0507044547477273	0.0764675981210469	0.0440730590330735	0.0152862339387651	0.120915824902587	-0.0447937550465312
VM	0.0450886133426838	-0.0421077939882505	0.116170630503046	-0.0268593795645944	0.102349348490533	-0.0404303311008484	-0.0212373462782708	0.0626544080203314	0.0270575184597817	0.00826842938508235	0.0642421995284206	0.0529906094012572	0.0417069046120958	0.035606463480264	0.0378144864581571
PH	0.0169837156892887	-0.0358488880634122	-0.0246202817835063	0.00619496497938608	0.0164707699784771	0.0737391026667007	-0.0664439172913002	0.0775463341244819	-0.016447980122168	-0.063522031404585	0.0355324849166254	0.0428622873548818	0.000139244503518697	-0.0462419227413897	-0.0536373984641401
MM	-0.00379215277830814	0.0228095728927323	0.0061619102506785	0.0010346577080459	0.00780906287485099	-0.000426003012702389	-0.0136030273488029	0.0260508391565561	-0.0303324432851804	-0.0609365165470354	-0.0459371005295687	0.0416001725954102	-0.00614832352259468	0.0265913464848245	0.0259257741568946
SO/SC	0.0297422807472062	-0.00810031964989831	0.123399486673857	-7.05065996455847e-05	0.049345786043739	0.038173178198731	0.00199502993532404	0.01631191276289	0.0250871836449206	0.0672373622774724	0.00489833430538883	0.124955083429477	0.112586300970696	0.0420222425310922	0.0811531392385293
