# Supplementary material for: Nuclei-specific hypothalamus networks predict a dimensional marker of stress in humans
Source: Nat Commun. 2024 Mar 18;15:2426. doi: 10.1038/s41467-024-46275-y (PMC10948785; doi:10.1038/s41467-024-46275-y)
Supplement: Supplementary file 4 — Source Data [file 41467_2024_46275_MOESM4_ESM.zip › SourceData/Fig6C_3.csv]

Var1	Var2	Var3	Var4	Var5	Var6	Var7	Var8	Var9	Var10	Var11	Var12	Var13	Var14	Var15	Var16	Var17	Var18	Var19	Var20	Var21	Var22	Var23	Var24	Var25	Var26	Var27	Var28	Var29	Var30	Var31	Var32	Var33	Var34	Var35	Var36	Var37	Var38	Var39	Var40	Var41	Var42	Var43	Var44	Var45	Var46	Var47	Var48	Var49	Var50
-0.0358668364822778	-0.0895692470474039	-0.0516264264545006	-0.086999904460088	-0.0706226662953556	-0.0699321635461389	-0.0432886306701423	-0.0160072889267182	-0.0341704253243124	-0.0143751031544302	-0.0159423888577637	-0.0133595235737264	0.0147677484815983	-0.0054235977475806	-0.0352716174436765	-0.0353976451314779	-0.0452766723989044	-0.0562297088202909	-0.0604473421904381	-0.0521521181340546	-0.0724940408765093	-0.0564859126440117	-0.0481942499342	-0.0412207913328903	-0.0477495130271668	-0.0394419156324849	-0.0311495470724265	-0.0327969330843987	-0.0164282414006071	-0.0212758927464788	-0.019673814071342	-0.0189027004354685	-0.0164435191608436	-0.0203314200689745	-0.0131010616136331	-0.0138461333678761	-0.0133107979155691	-0.00563289007712437	0.00780682883341552	0.00376814075271399	0.000506175074204389	0.00450309412740445	0.00266388210215729	0.00759561972198651	0.000682573621405241	0.00512404600396399	0.0135180021484613	0.014501730540196	0.0186486183756321	0.00740379174318928
[truncated: 55 more columns]
