# Supplementary material for: Nuclei-specific hypothalamus networks predict a dimensional marker of stress in humans
Source: Nat Commun. 2024 Mar 18;15:2426. doi: 10.1038/s41467-024-46275-y (PMC10948785; doi:10.1038/s41467-024-46275-y)
Supplement: Supplementary file 4 — Source Data [file 41467_2024_46275_MOESM4_ESM.zip › SourceData/FigS8B1_3.csv]

Row	NAc	HClhead	HCm1head	HCm2head	HCbody	HCtail	RN_DR	RN_MR	SN	vlPAG	dPAG	BNST	LC	amyg_Ce	amyg_CoN	amyg_B	amyg_AB	amyg_LaI	amyg_LaV	amyg_LaD
PV	0.0278010193504004	-0.00292132072983337	-0.0106072409449373	-5.78757196966762e-05	-0.00224675516183562	-0.000479234640765519	-0.00347149090316856	0.00142337470175335	0.00478761377675879	-0.000147817945553186	-0.0149073881486634	-0.000658275120876073	0.0124186725491171	0.0175643548684709	0.00909148434881643	0.00158872916359662	-0.00242467013292252	0.00386995514587052	0.000524022943317992	-0.00383581715917233
MPO	0.00233758580279575	-0.00386381331101193	4.41370998699453e-06	-0.000253433144454307	0.000709985269116642	0.00407325039265266	0.00165056892146412	0.00387448376781754	0.0015541526348273	0.00308505513419749	-0.00190853420179649	0.0239220215752424	0.00222055163867843	0.00100692007786654	-0.00389794457670334	-0.0147015500845978	-0.00278127994737346	-0.000335549651486078	-0.0162800817742395	-0.00121719213779195
DM	-0.000346508577904303	0.00278736438459867	1.4462392396053e-05	0.00434472704747835	-0.00338576378600719	0.0022789183037478	8.63375161189173e-05	0.0015338055750799	0.000353438925126431	0.00281646535031829	-0.00942143844734433	-0.000786803752513165	0.00454895177903378	0.00121164238156965	-0.0192515441327908	0.00296323981252844	-0.00487344569451689	0.000672482236156374	0.0110659489066819	-6.37730965352135e-05
VM	-0.00306906326381967	-0.00118670592597864	0.000110163527331647	0.00412398915234777	-0.00174328184914913	-0.00036486560897131	0.00989052282433428	0.0109313504596074	0.000145528405202877	0.00319608307265506	0.00586900153055417	-0.000252403301703868	-0.00975142317129507	-0.0317202557091887	-0.000494965563207966	0.00468031920642337	-0.0117074983322904	-0.00128341502494403	-0.00598822288324968	-0.00731659221608486
PH	0.000767948010443276	0.00108312556092993	-1.19529447106526e-05	0.00177079212037881	-0.00036339192473836	-0.016233972033783	0.0054875598380518	-0.000884349599615863	-0.000749940230002022	-0.000101018329843411	0.00123521387131637	0.0162535713155034	-0.00201796247049091	-0.00186270107132311	0.0052550728820509	-0.00148985757609024	0.000222486755424023	0.00365570225224648	0.014013308112769	0.010808283160699
MM	-0.0156504928775178	-0.00128232905411613	-0.000633246025686846	0.00239792922411067	-0.0035677177165909	0.00512094571803395	-0.00285149378464294	-0.0045425547197078	-0.000431091871282374	-0.000807148312474609	0.00129791420486244	2.88317073194044e-05	-0.000141338673176922	-0.00683530906575494	0.00104895645750822	0.00197218074219677	-1.07272847975626e-05	-0.00146499389746102	-0.000730196354747165	-0.00763648135623204
SO/SC	-0.00418116740156377	-0.0145845709586214	-0.0022285622961486	-0.0144940786169758	-0.00112547134975627	-0.022746352534466	-0.00586801138846352	0.020049483166845	0.0113790963503365	-0.000146491847156455	-0.00953790626847978	0.00883105071048473	0.000785175821871348	-4.84664996897033e-06	0.0145858594033103	-0.000658993463244356	0.0192704500274742	0.00494599533820281	0.000177439321945722	-0.00196099458680457
