# Supplementary material for: Nuclei-specific hypothalamus networks predict a dimensional marker of stress in humans
Source: Nat Commun. 2024 Mar 18;15:2426. doi: 10.1038/s41467-024-46275-y (PMC10948785; doi:10.1038/s41467-024-46275-y)
Supplement: Supplementary file 4 — Source Data [file 41467_2024_46275_MOESM4_ESM.zip › SourceData/Fig5B2_nuclei.csv]

A
-0.0639115571426421
-0.108733129650572
0.126638992053099
0.257587822400818
0.0114858764615735
0.151081867634885
-0.103830098723856
-0.0743621416860096
0.101214349734819
-0.161198066461281
-0.138153818325753
0.108679926048097
0.17923525908357
0.0332962658724891
-0.0296251998620293
-0.0118168997544023
-0.136740564677268
-0.0148934541384528
-0.121357087565913
-0.0729712221428004
-0.165695433979584
-0.0515346943953777
0.0564260052008971
-0.00805024585023807
-0.136830124544815
0.0483123728417522
0.0588135848469911
-0.0292323222564134
0.0405592814382274
0.0842798695046475
-0.0752516883078154
0.0144510319021316
-0.0866748897009155
0.104274053917073
-0.0821779931080374
0.0752389012514565
0.0091616148922333
-0.176436338167055
0.0208427396749168
-0.0820547960362945
0.210755002270697
0.00111281973805534
-0.0121714368044219
0.0262151477110881
0.00769384901494933
0.0682377877506033
0.169428812223692
0.0096362741664278
-0.0192195818154571
0.0743842264999007
0.122101720723177
0.1224397555276
-0.0242017207037351
0.0381230808695523
0.238573811595949
0.0782224756154516
0.0614600577683347
-0.0477609057204135
-0.00392012071870588
-0.14061354322651
-0.0301613966771454
-0.037692487038315
0.00748222311485549
-0.0502232356581372
-0.13850954349871
0.174902682258636
0.0835644025638744
0.051019947875155
-0.0693756126906977
-0.0692512726327964
0.024946705377103
-0.0138699732900125
0.0255256241948565
-0.0789810078442279
-0.00542991424144037
0.0344689922382785
-0.00494681903567461
-0.0166245628741385
0.104861469310605
-0.166619128599362
-0.0941909912126947
-0.0258597990466935
0.0260849358054479
0.0284031484462049
0.134053011065744
0.0948589348842663
-0.144394907026785
0.0135432096204159
0.0601939438454271
0.113784684239404
-0.0179020035758917
-0.115068350741819
0.115869726622928
-0.0779327859270757
0.0609521761581189
0.0925383347613191
0.0214468299803177
0.007976006893532
-0.0654525770403028
-0.0295446092383536
-0.112712424016736
-0.31229857804618
-0.0382576053555445
-0.164206255732162
0.0750578364914214
-0.0388769114301909
0.123394654393428
0.169107270472565
-0.0143423540841471
0.145965450473283
-0.11915253865857
0.0507094076614235
-0.00820816478825217
-0.154818184658631
0.15026663975061
0.0313988358465682
-0.0673610460980218
-0.0113888579903951
0.0227770949998772
-0.0511213855789729
0.0604906883837439
-0.225000450090381
0.0377738664623953
-0.0601485742339349
-0.102501571933808
0.174801967403012
0.170582095419203
-0.0512656120962479
0.0646377316424806
-0.0535372142572536
-0.222791907954886
0.0116278684492337
-0.23457181343763
0.0860640799830518
-0.0256961330135073
-0.0166445650852336
-0.0955316633663656
0.00760592003414201
0.123599939462162
-0.176754715142861
0.0179460459285816
0.012560568091172
-0.235803907203391
-0.063928261003654
-0.0291154836389091
0.00539469724052705
0.0500066654237036
0.0622414192969293
0.0192835068947821
-0.182326950365609
0.0956640623540944
-0.118766262095026
0.0341291765017896
-0.0833209746279111
0.144919602737967
-0.00263766951497557
0.0211675967822123
0.0235207986873591
0.0686469045353498
-0.029936754993466
0.0419398526492428
0.158363022501541
0.0547675956919745
0.149637633278775
-0.0335878505302861
-0.159686297134758
-0.0847585330522035
0.0824178589861961
0.0579424197017471
-0.0601961587468806
0.00335724278354908
0.108295225750824
-0.113906131795908
0.101335319619182
-0.00797853280750638
-0.122819679137722
-0.0162350044555256
0.0270949170403198
2.52214471541239e-05
-0.0694902630092688
0.0413023434843036
0.0717632253663382
-0.00675235811702705
-0.166796540313989
0.111681408594837
-0.122801419217471
-0.103889130278123
-0.0422970184868559
0.0275063301477544
-0.0349570758116607
-0.116582131155686
0.0899137215645498
0.0768042447804398
-0.0915817195918339
-0.00617125959127145
0.105240240386494
0.214546506203429
0.0501765015902096
-0.0743824825173379
-0.0711181286935691
0.108807509855531
-0.0604634607093343
0.103381778042879
-0.00107026773168143
-0.0403000568348568
0.0264989122162707
0.0833933272657187
-0.176999686274497
0.251459522387864
0.0895495057994382
-0.100188716077476
-0.0165842271224824
-0.0157567577135551
0.0356928625900556
0.0641669083632452
-0.116683988228523
-0.0231643433543011
-0.109281099020833
-0.0675665524297323
-0.172023141620696
-0.0336053225307814
-0.104972420958323
-0.0101758963067127
0.0559094430789668
0.0218724578874082
-0.151734596281144
-0.123493732685508
0.193399386673554
-0.00551321244212919
0.0699739164405808
0.212338311101838
-0.118729447361778
-0.0237065454593613
0.091522750874872
0.155118526750365
0.107963521311078
-0.0758092154748825
-0.0262600489465914
-0.10289265957478
0.249363956066838
0.0256064677352089
-0.123899680360983
0.120463942293889
-0.137385099666968
0.126210641386361
-0.0779282533086025
-0.0999189854467624
0.0255056484945535
-0.200725897699285
0.0163259630924886
-0.125882698662934
-0.118769889040794
-0.220432835596618
0.117867543361299
0.0516847060776766
-0.120977271193292
0.00739571607149088
0.14364888657279
0.0501329395245229
-0.0144396089047006
0.151898114509837
-0.0067126833403311
-0.0414562842987653
-0.00133173454968638
-0.063528628789493
-0.0419366211237978
-0.00385651405907825
0.0150918721067152
-0.145087660473985
0.0836086685741982
0.0427514154799937
-0.11016564686861
-0.0218075034800275
-0.0331585051011449
0.0769503379567302
-0.0342667990602042
-0.199208366932894
0.113197421915146
-0.0328638605232792
0.119188693648285
0.0265739953510333
0.0900678833326675
-0.116013476292388
-0.0223772037200319
-0.144265049713812
-0.0222883083716979
0.000690709597175984
0.00594612444741343
-0.0823632449724651
0.0807230311850764
0.0187992919262873
0.0719990828139644
-0.0801743860501091
-0.0730287303718877
-0.000831284013578853
-0.100420838771983
-0.146218014540018
-0.0809714540835282
0.130446399583854
0.07771088750899
-0.0646169796392367
0.0405036414757629
0.160218843876521
-0.0621124608172499
0.130905759853859
0.0129465053671998
0.0669923504044632
-0.0554872311108169
0.0543842227469237
0.266071349876773
0.084094007809722
-0.194290325055859
-0.0829871936547832
-0.0995028039505613
0.138386981392919
0.125765530960863
-0.117828629962167
-0.0425640800618959
-0.0258865252138751
0.0139913091240292
-0.0162403966593954
-0.108270241025425
0.0825082425956689
-0.0907394787244948
0.0791202842740096
0.165216480293211
-0.0435751271602837
-0.109779739368261
0.028405899989491
-0.0316763234096584
-0.0304211121107102
-0.00445358088154784
-0.0957757960732885
0.0938018500388423
-0.0967669881644673
-0.0516646849121265
0.0377182356034945
0.112413224072505
-0.0963775521550451
-0.0189799753997584
0.0692223341177372
-0.0191522290972225
-0.191448234222819
0.180325782433987
0.107331842700278
0.0202117336623299
-0.0867161384061798
-0.0675572978192624
-0.00629786373485519
-0.0439334168949028
-0.0151997699672309
0.250671141449998
0.122908244756835
-0.345162192137063
0.0440040150604942
-0.0529327744088722
-0.00324585532467851
0.230635181545206
-0.0543546357989751
0.053621118731661
-0.068279643275407
-0.0681385320394979
0.0634121209150029
-0.157569407819626
-0.0132525231639836
-0.255886102115067
0.041613569889869
0.0868305375971731
-0.0154024093340542
0.0543987763551775
0.0148299122682231
-0.0433651038360097
0.0102557116888552
0.0800197824775411
0.026025372427593
-0.00655327897451128
0.0149993266298776
-0.0216114518660161
0.0405765811375985
-0.0917966656863275
-0.0988388997619551
0.0907843613122464
-0.042856148452497
-0.0179025285109791
-0.0148148943847554
0.169312930717577
-0.145819762891393
0.0642057443844618
0.0760582415263951
-0.0142348536425928
0.00125477395612599
0.0126595109114517
0.0119861459074229
0.119662733087599
-0.0105013609359779
-0.0338867689464642
0.177335452757851
-0.0438810407064915
-0.0248979645893478
-0.0331633931235239
-0.0931342761185548
-0.0367893942511597
-0.102476206511234
0.0520984174950192
0.21720189205963
-0.192785982634076
0.0887307301113791
0.052617140357056
-0.0967435916721443
-0.226529861976155
-0.179818198608545
-0.0345856232125114
-0.00966189671779777
-0.024009523425179
-0.119727521275254
0.0791252375816414
-0.0383787797435141
-0.0750782403118953
0.111824540549032
0.0159621438588144
-0.126743127218174
0.0116792677446853
0.171904635717717
0.11300979336602
0.103465107031412
0.0274007116363651
-0.0645174615471569
-0.0333220827924935
0.100476381676416
0.0374480877894228
0.0383879267529664
0.0457321887727727
-0.0163775228179118
0.0456353788278038
-0.0952976821961017
-0.0656978087479272
0.180611664887106
-0.0173867414698391
-0.162367460120058
0.172855166320691
0.0648383029810847
0.0326951192346741
0.0693479549918601
0.0986695721413428
-0.0698829263573724
0.0389286486248654
0.066496208322933
0.190302884136617
0.0246825271874091
0.032827223707366
0.0133145569754431
0.014825300062396
-0.212756303429576
-0.0674118256910799
0.0603406638256212
0.247157565325999
-0.094661259086746
-0.102124436301804
0.0616654322908935
-0.0235912208050886
0.054696252523957
-0.00953931474434029
0.106654686164375
-0.195206631244197
0.186240775058195
0.0372570961443939
0.0818006139026232
0.0275953561591439
0.0562499452411746
0.111954093986388
-0.149405721570294
0.0121379330943885
0.0841832660122319
0.221884607396169
-0.0622148805361951
-0.100817238412358
0.00285171756413585
0.040601682046659
0.0268649617182895
0.217910343619744
-0.00120962076934793
-0.0497349408201314
0.0308329135875525
-0.137888507762305
0.0792690630965139
-0.0325853860983491
0.128182329154737
-0.196439411351773
0.110615736006496
0.00290450269726749
-0.110364198609414
-0.180957864648453
-0.0676506498015009
-0.0110948534873123
0.0109453380706928
-0.0280714022573157
-0.0350940076918336
0.120037584378768
0.020079436209063
-0.186010532559887
0.0118582913033009
0.0916226557185129
-0.00778622411331658
0.0634812644321316
-0.0228997314441734
-0.0720595641239146
0.229389175625024
-0.0116333713483744
-0.0230885764376172
0.0761444666854392
0.0964256524910957
0.059612574733278
0.241329473371658
-0.12766236812705
0.0893843482865116
-0.0231881311819961
-0.0531209172325088
-0.071264403920956
0.0707144076733899
0.0795052275766939
0.127424818372452
0.190061844512743
-0.0171270194980329
-0.221875028812842
-0.215693535456046
-0.0208304434108823
0.0194174456606938
0.0381351325004723
-0.0298325975593469
0.0912052047088803
0.0269402979556788
-0.0476757311001661
-0.0517343967543471
0.069252195078719
-0.0432741329806189
-0.0246903788722115
-0.0174474874309383
0.056452574868131
0.0305925374506277
-0.00646120085788959
0.0882874832243839
-0.0211743931395644
0.091277006932143
0.0638212959443422
0.0570771291051953
-0.0313967187104069
0.0103970058457446
-0.0174429819076632
-0.305877913462025
0.147337985511602
-0.0397073094653144
0.123653146396658
-0.128586781725009
-0.0639599299917892
-0.078116290060323
0.00817970075742511
-0.11131835949653
0.215440177601201
0.065224055140128
-0.0606137953567955
0.0365415460935931
-0.0415367423583212
0.0304636549354164
0.0972032365616645
-0.0424192829364666
0.221582777624215
0.0393954421285168
-0.0100572183769923
-0.125845517865339
-0.138369894749228
-0.134821320553429
0.0708173639569272
-0.108123234172624
0.0598779535033678
0.103088072702342
0.125553228754894
0.189172520779648
-0.079785419015038
0.0160196864265581
-0.0786344303261627
-0.103955347822018
0.17568408580171
-0.0417354775423745
0.222828071223966
0.0323391866345008
0.0158930667768658
-0.0501328201943199
0.0469126185544878
-0.232387522306779
0.128743909261532
0.100344271333189
-0.104581812864422
-0.137949886075313
-0.122747844924671
-0.0968068388041896
0.057139907635692
-0.15663978020618
0.183338297264895
-0.0968070310064195
-0.0910241603645879
-0.0509613075635981
0.209584730651082
0.154114999974002
0.161774334289971
0.0149274529659518
0.000993191494156246
-0.126519374422405
-0.0657532536773194
-0.0641054266274936
-0.188280445376562
-0.0278877946286014
0.133374923263833
-0.0609510104383602
0.0537429493728131
-0.125843602216165
0.0780780137020692
-0.232774302839753
-0.134357872406771
-0.121736789991025
0.236194405543384
0.0885469730650311
-0.0984305513545242
-0.137273617720478
-0.0618004883375637
-0.0975858693283518
-0.107419858789694
0.0422589235704842
0.226186096104767
-0.0144692156602495
-0.0566500488336293
0.20963223382646
-0.153725496938701
-0.082548699104442
0.0131002412355736
0.238512828937787
0.0698899371444703
0.139824651997471
-0.0281898799449379
-0.0759785337083775
0.073288748100935
0.0907279477725065
-0.11580419494771
0.0420289097357233
-0.0561576915611042
0.0942706381701083
0.0675555507227384
0.0486688196914357
-0.0294467622619306
0.0979685808781249
0.0220298088009772
-0.0955541691915001
-0.00831373874628533
0.119255425399599
0.0678661712638521
-0.0221114979426381
-0.0101951585794838
-0.221955466544192
0.0315081294346179
-0.105819562320576
-0.191846922750248
0.00823924055302444
-0.254541001608099
0.0219817996871927
-0.0820198093960784
-0.018888546745591
-0.0314678110945411
0.10279635961938
-0.105611641569091
-0.0643905699551051
-0.0883564320236682
-0.134429752294004
0.127888827036007
0.103828792086593
-0.0233877008571494
-0.0198998360287563
0.0772876698760687
-0.0913022734868321
0.11586353356986
0.0333251322512243
-0.0745815207582922
0.100255783846403
0.175755437192449
-0.0480753200644711
0.212009857816743
0.0434340557687035
-0.0224857016611685
-0.0279028401811236
-0.0821506191589893
-0.105990712691029
0.0886903002593095
0.0434840928277895
-0.0301245925426878
-0.0256553625134176
-0.0551303040093471
-0.0888459216133793
-0.0337636630743098
0.14513114157122
0.0660769342044171
0.0193241024923789
-0.0269485536490442
0.115767954286693
0.071704544237105
0.116170586968383
-0.0684093839636176
-0.0522279384345073
-0.0792306253360292
0.0723013509409596
0.0654838476752036
-0.0599020219841467
-0.0484561246848708
0.0988608092622703
0.0143932914620806
0.0197987842853931
-0.0251423483320572
0.145705970252821
0.090488416828357
-0.073601452466137
-0.132359706144432
0.210974199695232
0.207821550683643
0.140995344766033
-0.0624030953868561
-0.117482563303999
-0.0996419537100303
-0.00177929331404795
0.0392594528829969
0.0569178976895848
0.0702346157733636
-0.0505800038512451
0.00850638192013001
-0.0884804485441113
-0.108126941597027
-0.0447602148803679
0.0177391894140801
-0.155159378701443
-0.0748167572040315
-0.0475151092615492
0.161921526948269
0.215230816551684
-0.0312689925461762
-0.0871229975588413
0.094416454682511
0.0893063653573943
-0.0872455322853061
-0.0552877721408884
-0.0863110482922231
0.0774644914709304
0.103677399759021
0.124947489328629
-0.0860818376651577
0.134259379325426
0.0466209481936789
-0.0511377881091971
-0.00560598631834325
-0.0391027767061591
0.0396839651409433
0.0747111846669967
0.121640584079184
0.159702357853201
0.0538133780660811
0.124160770087714
0.0192188574465099
0.0858475462493722
0.0871948980837856
-0.00635484911308321
-0.010175365865432
-0.0111836599884258
0.14296300532072
0.0683881885950505
0.0187813808061263
0.120592145408507
-0.103102783264703
-0.195611247763704
0.12734531733832
-0.0196807432797734
-0.0172290313039555
0.0756393854012907
0.0247204189830313
0.0496755035841157
-0.0822821407141574
-0.205595673964551
0.0319064746127982
0.0212606452008446
-0.141417966929306
-0.00365818670356325
-0.122895546667225
-0.0538317393959262
0.0127913489147877
-0.0945060209651606
0.138230444217179
-0.0713855511711588
0.0733689148915163
0.141404254382575
-0.0378210133507647
-0.0657486369703245
-0.0323229708846306
0.0805965557832105
0.0987674047073346
0.0164114850048905
0.0729624995367618
-0.00217136511353047
-0.120270340973203
0.00759477080411564
-0.155495619107975
0.142577712183546
-0.0668607972318369
-0.0493665508001522
0.119738233295135
0.0753508773510531
-0.152217859849388
0.00316990850601624
0.0708418248507198
-0.0165229622119008
-0.0972081347938823
0.104129177020393
-0.0790267828725047
0.00938552190440131
-0.186566085788443
0.169428714785566
0.0324694621374276
0.0594853299166704
-0.0804850094776605
-0.0308414588387357
0.029196503996039
-0.029917997294422
-0.129900959579231
-0.0377245833207624
-0.0307649530414115
0.0808426073724261
0.201501716870997
-0.0447273421014715
0.0666812585928089
-0.0113071370580193
-0.115289517502175
-0.17510472954998
-0.166377020292165
0.13193626444419
0.0140059045998275
-0.0980881084352167
0.0485620859760951
0.128003148044315
0.0159448659000658
-0.0758924088733259
-0.0362627439702887
0.0393148439897046
-0.0170197693264833
0.0193498144169061
0.00561336712641549
0.0323726079893885
0.192820165907002
-0.0539959311091625
-0.0714162876202778
-0.0801330232935397
-0.134790022510654
-0.0017859743930933
0.154169474064582
-0.00444945481919987
-0.142002210325098
0.0936255081966762
-0.0799524627477362
0.0598637402593452
0.142233523419923
-0.0181376112893963
-0.232881106606748
-0.0713877587127282
-0.0747822497843466
0.171865278450289
0.0221812130033249
0.0458890439053119
0.0138645345565191
-0.0480395140528845
0.0485979678353693
0.0955536010720139
-0.149410830981176
0.117300303502701
-0.23810067728808
0.146460054068777
0.0423902672980829
0.0299904390824506
0.0782585994794849
0.100208682194518
-0.192407171823579
-0.0533546733313381
0.0134374278424985
-0.0395148925284083
-0.0754617110789634
0.0792237223051823
-0.0640224763795911
-0.328374456490358
0.140864819480856
-0.0205768175059466
0.0340811523928663
0.0213740464522844
-0.0235445465705531
-0.0489734289306054
0.168299959450522
0.0575076711580396
0.0513684324299201
0.316662935332146
0.00206209335512234
-0.0567484814125369
-0.160318825188679
0.077767717029359
0.026714108412649
-0.0306096687943198
-0.054578808887761
0.00885020266541888
-0.064276904264688
-0.0941771090546538
0.112933090868013
0.194691143166746
0.118729398472804
-0.0520022345188502
0.0224828860380246
-0.090424709080686
-0.0441681224568089
0.041547967230297
-0.0102457873964553
0.0420419368250581
0.0415705322797776
0.126037160429088
-0.124426661703853
-0.109112473102965
0.0682506265339516
0.168703899454589
0.234956095497024
0.0708342977032729
0.131249224505142
0.092336767276191
-0.0144382847715448
0.0732752749674187
-0.137393770814865
-0.0443903299679769
-0.0076958128884096
0.0960706975388571
0.0750774751710645
-0.0291018008301336
-0.119009842979198
-0.139511507204769
-0.128588334924742
0.11380836796222
-0.00933597749747169
0.125992057204897
-0.093866052898272
-0.105961433718813
-0.0247135382740069
-0.0784112871807894
0.0520744099887036
0.242526461706353
0.0278326596290002
0.0198285629716827
-0.0737207080774241
-0.0516316414373856
-0.071718249989929
-0.0951658688898119
0.0429422665716987
0.120926233366915
-0.0282639744153112
-0.0921839765495822
0.0826923057061043
0.0422965594624907
-0.0466306890042531
0.0349811578104595
0.111169741651264
0.223037328310554
0.112691193770441
0.023571593110145
0.00325476115068151
0.0650239593870226
0.0838137865808554
0.119963008683483
0.0433790226142514
-0.136938309380449
0.128140857428879
0.00672306826593253
0.0944443246051872
0.00967004545267424
-0.123299306462374
0.06646703950907
0.327824115178386
0.0206401015742956
0.100109338678535
-0.0894054006002075
-0.0566001558844757
0.0418170894331893
-0.138156103002162
-0.0849486293497783
-0.0307847994361046
-0.0960274559547253
-0.0538158501893993
0.0529572943724656
-0.0612321698170193
-0.035733087252096
-0.0209261323167873
-0.0911617936941775
0.0155348390459367
-0.0906072061376529
-0.0352504651087817
-0.025311775770337
0.101809320973683
0.0447360402978166
0.0835439637777083
0.0180967847464293
0.084852431237016
0.155859277332184
0.0667963237487934
0.304489399594087
-0.0244675743289964
-0.174353769628409
-0.0461798580651224
0.0192731227903249
-0.101986878828679
0.134051573748417
0.0308265993093791
-0.015109412794278
0.14235027708071
0.0888085312769602
0.148036698314153
-0.0201137377799215
0.0950272753340246
-0.0335098139699387
-0.0266456929190806
-0.140304491263963
-0.0119543159658696
-0.0859416258826242
0.0777375221787651
0.159729370520147
0.227579814633928
-0.0483865531202177
-0.0818791235167923
-0.00481963902762818
0.116896559624499
-0.00761637377003815
-0.0973202887963232
0.04286376547263
0.0340261125525409
-0.0799743224784905
-0.0155790787717722
0.118988590249502
-0.0727083562793524
0.121479186884879
0.193856487872939
0.117874495285418
-0.008489219631509
-0.0924848908459872
0.0339176652186461
-0.0595660806890085
-0.0471919961807617
0.0760797674352376
0.0118272116602981
0.0166692937555494
-0.175931946592915
0.117482760826382
-0.111384931852178
-0.133242822051695
0.142541904331486
0.0373648473783805
-0.0602514154799153
0.109148897385848
-0.26103548142372
-0.0382790743198171
-0.109290430440751
0.0418652511741817
-0.0935017125355204
0.101605542000044
0.0202595466771464
0.0139648004404864
0.0677392085659456
0.0425392687582246
0.00220515492801141
-0.017278580708951
0.198011438911378
-0.140813156422968
0.254122890524629
-0.0307212146194017
-0.0499130300600027
0.0116757449792079
-0.0188272093776315
-0.108344373512426
-0.143674000181464
-0.134952725833421
6.30568075493212e-05
-0.177891438521542
0.133547558375616
0.225109632222389
-0.223659546623691
0.0855777933012901
0.130355215609636
0.0271064883593431
-0.1144190450613
0.00309268164647631
-0.019696337068287
0.0659760350693696
-0.0275209252414583
-0.036555187471019
-0.0840086591210183
-0.0347987964299462
0.162447660280352
-0.00720754720602809
-0.0898516730152125
0.0641065354977549
-0.0567169049155313
0.0102287569531291
-0.0973049034601499
0.298488477590714
-0.0694407405806773
0.0603518775233877
0.118593086781944
0.133857770585526
-0.0359347151542248
-0.0718336649056759
0.0917219119360301
0.0766314868389051
-0.00338862547144399
-0.0258969904701379
-0.0482395185421768
0.146897687141329
-0.0180136375300702
-0.0272680727820675
0.118335629286131
0.275730893328847
-0.0804093274180671
0.111740458868365
0.0272119893829685
-0.00577470585696666
0.0242841337225022
-0.0302144308216788
-0.0135496803661495
0.0326064583071324
-0.0346592005492916
0.0540740635227256
-0.119981133269637
-0.168874776089376
0.0462979136669697
0.0979367599711608
0.0192778954972778
0.0759499839762821
0.0511589996900028
-0.0481251344638366
-0.0112752756762904
-0.00743681999705819
0.106330386475686
-0.226669229260354
0.101706927793854
0.0978194580171811
-0.0853422342184883
0.149640953763983
-0.137691903603334
0.0505255109424728
0.0601355902251703
-0.0206434168950055
0.179713668586086
-0.077390032197804
-0.0376010789469803
0.116129676007247
-0.0838682839129179
-0.130315093519399
0.0134148237371941
0.0102305229418173
-0.0410334407061276
0.0623765333991693
-0.225299317001014
0.0841249514052429
0.0977630501197083
0.117665610759127
0.0118249535719543
0.0682783303223035
-0.181874993324073
0.103946105055901
-0.023581882908889
-0.0962355371735981
-0.0884234726154466
-0.094380676342423
0.105709549540946
-0.0204605301473667
-0.121165440881093
0.0553089781025025
0.0930401725591121
0.121540617549869
0.00758613389058954
-0.156461124485617
-0.0201224542534341
-0.0226479922691059
0.133423403611963
0.135440994737989
0.05690689362938
0.0842891127644937
-0.0523677976318452
0.15125628127615
0.096459449372287
0.054496200078439
-0.0362778247039529
0.200964131151621
-0.113462884823932
-0.214779645923534
-0.0947834654422529
0.00297441601261337
0.126309041333363
0.060281472348384
-0.0472198693071336
-0.0528378514452118
0.121551151554772
-0.0322953749021432
0.0222404309621257
-0.0290892738638605
-0.152308769988549
0.140477812101598
0.0740792529777315
0.0106516197931043
-0.102056121440593
0.0944551844822734
0.068753425629853
-0.164513650157366
0.0488771400317467
0.0106941081836381
-0.0504796095970856
0.0893839790798497
-0.218387334647664
0.0222939340506279
-0.127361193321763
0.00223576330804683
-0.0911669668304545
0.179974098213635
0.0137908158905133
0.0940604684450814
-0.0723017861301749
0.100660490016761
0.00186073081854196
-0.108343832607879
-0.0928278273089453
0.00345709183033205
0.0882612222670281
-0.0620508667511617
-0.0156541653099644
0.10710903668589
0.0152956596367736
0.121128616566203
0.0699702735227898
0.111323295256684
0.0320072470650258
0.0215223176492093
-0.0144059128906918
-0.10967173111552
0.0495084792794265
-0.122971051583748
0.10126264559404
0.210867688919699
0.057865434841796
-0.0925249445625015
-0.0601441053390906
0.0788048710548754
0.152214942081989
-0.0590358147938261
-0.102386998803877
-0.077482787002469
0.0555090821642652
0.0200507062793639
0.00149636298352272
0.175332876400367
0.0732721426225429
-0.155738928305585
0.0116011620253612
-0.139249196502934
-0.0952070126248956
0.0150994840703962
0.0700880051469161
0.0235607216487713
-0.22183039607959
-0.0170654028016997
0.0204328546854952
-0.0267725301293111
0.0539578714569283
0.0492664139907148
-0.00954516651741853
0.0300197191435711
-0.0164617681966732
-0.119324998740644
-0.107911564434183
-0.119726031640725
-0.115516024885419
0.10587483228324
0.0467312277343813
-0.058183498139873
0.102177196747096
-0.00146155546704396
-0.198510023999962
-0.301183966983828
-0.0299741359886987
-0.100758285858955
0.0939395411010883
0.0390024802456356
0.0413392267013851
0.0178641820104247
-0.078214423965279
0.00206592931355469
-0.0149153844798003
-0.168943546367147
-0.0293978565078943
-0.0888375930376985
0.158993361164922
0.0474492017441436
0.0594718320714594
0.078918552185987
-0.0258469095108126
0.0672665312570635
-0.108037205673707
0.107077416403242
0.188044965297816
-0.0456867929419683
-0.0237827619975122
-0.0337509365647951
-0.119381230497235
-0.0189026200553738
-0.0946713769756182
-0.0188721460575869
-0.136598704036233
0.181567805810038
0.101345139113475
-0.154218343370284
-0.0488143580479311
-0.117590738952312
-0.0827530353030771
-0.1516334314855
-0.0161075844776818
0.0443591993733295
-0.149209703983117
-0.0785897439107009
0.0824140005715342
-0.112170592113465
-0.0587359018212822
0.0732278637948462
0.0284219658172171
0.0260531119460237
-0.00067556610112441
-0.0641717639901226
-0.0456057947481376
-0.0593719405837003
0.0408052336641471
0.104785544281021
0.261412025448343
-0.111470402947676
-0.0866231163282674
-0.107963639914729
0.0286310132853562
-0.150768440757209
-0.0315920984083425
0.0439828078959059
-0.31152366802841
0.0951222419338816
0.200547725072658
0.0412402590941741
0.0745661888572529
0.142583482130685
0.111563675088531
-0.0493741594592011
0.179282684170342
0.156236077381667
0.0641179937040285
-0.147383266628783
-0.246336707422648
-0.262094322183738
0.0859390291033235
0.202308798065943
-0.0571265927260393
-0.0104283170401389
-0.000224596514875638
-0.1022359873152
0.0924934099919185
0.0537756939349056
0.143016317281435
-0.284719539469969
-0.215627144823252
0.0682868425787271
-0.00302569456819212
-0.140179318955936
-0.0344755732489763
-0.15960418993808
-0.105624501295409
-0.221600221902493
0.205305493277956
0.0948659036105983
0.0892376086326171
0.100799799401128
-0.0195612588309451
-0.230423810262637
-0.183277080072528
-0.109678785530626
0.00883151837984764
0.0294618383806432
0.0989693581303211
-0.210085876330857
0.074658463301237
-0.113584680279245
0.0310279421404795
0.0369990119015833
-0.0532187676655074
0.10291442331524
0.192552847869139
0.0147690848565005
0.0456453431342381
0.164823868226486
-0.0210196135593478
0.0737812260158106
-0.0931815718215808
0.107452634171697
0.000970084194364388
-0.00369386189288857
-0.0135311722258198
-0.115060536771421
-0.0192345667143231
0.0239218903824096
0.0279782823803601
-0.0742971311570602
-0.208132043476281
-0.216824216946742
-0.0133749738532314
0.0456129744686433
0.0372401377360077
0.11983425083707
0.0270467815103464
0.0499073057373069
0.040782990992707
0.149283785908858
-0.0481093078921667
0.0106338996761231
0.0173070628406118
0.0062148893558556
0.0155258634183016
-0.0876740640862746
-0.177016534710773
-0.0555455004537274
0.0521973507731441
0.2096663180352
-0.123554223382171
0.102089754758156
-0.035356007135252
0.108861845554425
-0.196376248688833
0.195535862543717
-0.118350548177091
-0.0888220332810375
-0.115673272275304
-0.00839687411132742
0.0211557488998579
-0.114674423074272
0.208932578696043
0.0549010827059857
-0.0865096281668533
-0.124297513651738
0.0123745968837159
0.0587431475853941
0.154450111505922
0.151496009764599
-0.149586855633731
0.0834487223112255
0.0467233202896883
-0.163403635182915
0.0379938132209066
0.0524419406631929
-0.0826432124975474
-0.0631451166906293
0.0528166825162897
0.0849683223632726
-0.0755286476672773
0.158837489067577
-0.0787912725837499
-0.121097369118967
-0.0213509278791588
-0.0881611291990652
-0.105140907200879
0.0269684216586609
0.129110902019992
0.0218645675920297
-0.0199126875974902
0.0229957205126632
-0.132287368076243
-0.0285789828027899
-0.0907792281076145
-0.0599618235516021
0.103455841266015
-0.047930083996466
0.313469708815773
0.0291527232197536
-0.0844371047239215
0.133720370671685
-0.0127849353047978
0.0314043898525699
-0.0229584213544967
-0.00866946047740545
-0.0456207878992826
0.0779203375599164
-0.0622231402261565
0.022736538752567
-0.103567699378921
-0.0178914629456355
0.209584175423708
0.0819259385964136
0.124847071078167
0.0761592546802934
-0.0809962176244014
-0.154341090424457
-0.170104766816792
0.129993945815817
0.0652392407226815
0.0161579409857612
0.14101250054134
0.090664792637209
-0.0168466543339585
0.0810759511583332
-0.10247139143623
0.231628990556291
-0.0781168340667489
0.0850630185755496
-0.0274668887037252
0.0853471778896938
0.074495192242367
-0.0616181862239497
-0.10693523838261
-0.0189818351511985
-0.0516349766601909
0.0145088189309562
-0.0252037386449896
0.0383563483367361
0.0292533176402687
0.0424347088774864
0.0356595820925107
-0.130572363193958
0.0195784958734323
0.164100240477056
0.126957620908088
-0.0274041364398722
0.138832110834739
-0.000909693677256904
0.0775512621815111
-0.146682749870454
0.0139773033764821
0.167716690891321
0.0844635263943673
-0.225112791704971
-0.0410728371106463
-0.0806191517032513
-0.0907849495527291
-0.0278747014285924
-0.108820846303952
0.0318424374724017
-0.0623475417103179
0.262517439044651
0.00297415814441205
0.0208115441176582
0.0701783081621206
-0.178270303752938
0.0581397024188394
-0.072024008005416
0.0634535382216384
0.141903624826461
0.0230242943686114
-0.0690833583395582
-0.029195386408829
0.184036725322833
0.0627172310499033
0.00991914691662657
0.0845752403298556
0.06079369910214
0.210067082499336
0.0857520964415825
0.246926365465598
0.0496316829649716
-0.151220402385657
-0.0186192403524574
0.045566056720558
-0.0674507463722456
0.142592522336332
-0.0411323735111682
0.108678899367192
-0.0429440766569959
-0.0133488844980447
0.178906658118832
0.0113251706037278
-0.0456199565909274
0.149387474562503
0.0281588828371611
-0.0412656636107267
0.0698816554038949
-0.0132179928828934
0.07507770786504
-0.137685717399298
-0.0520795176369877
-0.14736925410716
0.0173006677665038
0.0448345930864038
-0.0120267699677003
0.0967527419191469
-0.000118512697657299
-0.101941856214651
0.144948853515779
0.185729256993303
-0.0229489505980175
0.17872996828613
0.0661463753820102
-0.0604824980725866
-0.0415987220456134
0.064291123989533
-0.129600752082023
0.0416836125393985
0.12077249100397
0.0358330249171206
0.130167987079687
-0.0970596654131773
0.026505040122885
0.0559073124333387
0.0445895307921825
0.133485662061765
0.076884196851412
0.146593765642412
-0.0233458271807773
-0.0943109424832139
0.063157634711528
-0.0721260606057303
0.0816423636005447
-0.0756792547460399
0.167779909934802
-0.0803855960286604
0.00174915855675488
0.145374873808149
0.0555816815600377
-0.171637518495397
-0.10284407929389
-0.00416871447648968
-0.0145581037038269
0.02478493779688
0.113220114423655
-0.0402020824155943
-0.0113473779937515
-4.70109125204685e-05
0.206335147253565
-0.0612795908658568
-0.0117553054554461
0.152499672773803
0.0496281533651235
-0.0108203788991784
-0.1887430195086
-0.194348927229325
0.103589267736128
-0.0365099129523519
0.158194291196983
0.0329578102765536
0.0756494331787571
-0.0282766409516628
0.126950049640355
-0.128749080288524
-0.135968167867925
0.0566438298042376
-0.0304370936001557
-0.0942925485428559
-0.00802703075178421
-0.075370970330654
-0.103441991071893
-0.123493293084275
-0.0633525951657144
-0.0344481688172946
0.0310501913148516
0.0307718320412773
0.040169328194892
0.0358957549601635
-0.119716776056916
0.136449942093184
-0.0973035927239817
0.0619651090768883
-0.0512470433416424
0.0727085964080615
-0.0811650533961845
-0.0688045664574925
-0.151345456778923
0.0739478558416481
0.0940752618325561
-0.0608572473383613
-0.0450855608860658
0.0296892038538452
0.0265330570096179
-0.124560276077635
-0.105961599822719
-0.0347480680390336
0.043692212253891
0.0978348607392039
0.0310647122968066
0.0577310946341903
0.207630474007255
0.0708483668580345
0.0297891658064665
-0.262311068861308
0.167632106193911
-0.0397327682339252
-0.0173607164508335
-0.0496139051422699
-0.0665412018757174
-0.00535208636763276
0.0867799307576282
0.185840782782516
0.129762154098571
-0.218765629759242
0.0853983076054707
0.0856461700325916
0.048299198510767
-0.0688422201325742
-0.148483131995995
-0.0301265050297499
-0.0847880616609656
-0.0683666890721348
-0.30552435937612
-0.146066705695232
0.0799614668185303
-0.0824327525244278
0.0086834146478187
-0.0497922570938628
0.0293219310378411
0.0538063318018345
-0.0841384144742489
0.0143922726206404
0.106646695230817
0.142599931451604
-0.0251305510631757
-0.016905186297333
0.0430788022541056
0.0293256175857171
-0.0250394166019148
-0.0526929720732818
-0.103541805449673
-0.047958672672271
-0.0979600174327185
-0.0422484133678733
0.0148571854899751
0.0725981631983355
-0.0315357726556892
0.00406421637602095
0.0940669901157598
0.0329083004724049
0.075711053116832
-0.00467264979074619
-0.0944736894979672
-0.138880742172388
0.0720673061863376
0.083354790421048
-0.0388577571736265
0.0107350404400678
-0.118326874846031
0.119683027468238
0.131180115594885
-0.0877336019393606
0.179844736239737
-0.105832291671418
0.171616979107122
0.0228715782641135
-0.0650231305437577
-0.0644878145801861
-0.0551938565458644
0.134553795874042
0.117448441920092
-0.0914688538857532
-0.0410825573167528
0.0535711048180938
-0.152987831863249
0.0308735309371154
0.0919491365465269
-0.0103918106465539
-0.0384353338692445
-0.0964950249441334
-0.0982255387277339
0.0704607220144954
0.104420222733109
-0.0625164123876672
0.198999013369839
-0.0848034325581408
-0.11173181087859
0.00744270200326396
0.15101318204325
-0.0615362424036004
-0.113886696574302
0.0131054891332979
-0.12581949475314
0.191689218837101
0.0338753922407596
-0.0793472972362928
0.096057035478418
0.052797505982899
-0.0822295940055054
-0.105330012936674
0.146587372980629
0.0775945964104027
-0.0258761702898024
-0.000976557694648321
-0.149030817719379
0.129928930608491
0.0650719143803135
0.0489860001552457
0.00257744905424657
0.0467808323985164
0.12967041805504
-0.125967119995389
-0.0170601534577952
-0.105573709413609
-0.136733972204075
0.0459322519591856
-0.0307078120804172
0.0732387274869138
0.154649824292092
0.289563487463602
0.0406986130931767
-0.075548052024694
0.0477497038987674
-0.0124981317782187
0.0982414249635583
-0.16363449508535
0.186018718269049
0.13838097223354
-0.0273233256132984
0.0465017596625695
0.0357520434961726
0.0038253677753406
-0.11174577297215
0.00744634172628123
0.0346837271207497
-0.0870271950354113
-0.101018732559034
-0.124639323224664
0.0285810835052016
0.186499570019017
0.0603415388906999
-0.0290604239168903
0.010142900946431
-0.017780754324783
0.219114113957806
0.0633737347799061
-0.0462154527225962
0.0210932576330259
0.0113541234064882
0.00426552709848244
0.0592329417833644
0.223479202287365
-0.0398252246753469
0.1230930160342
-0.0529501500850956
-0.0343909742515592
0.0120844464981344
0.0278391826898564
0.0206251094731
-0.0177673406783204
-0.0856731536081034
-0.106936018444335
-0.052519379603633
-0.0567305797366084
0.166119517519714
-0.039819203941452
-0.178785878599446
-0.0688939225754688
-0.15212525710324
-0.0914365043079173
0.000213342412495716
-0.153514559268804
-0.123821943138389
-0.0613971441299347
0.0857094712794837
-0.0689723617931467
-0.00678019225527898
-0.0087712056095327
0.110540633482723
-0.0494887987404022
-0.021282904151791
-0.0316819288144426
-0.205311933131757
0.0455017829131829
-0.0413166096586922
-0.157901853077669
-0.0395619893785831
0.109600782565986
0.0386875329388455
0.127127357213352
-0.00169966674464712
-0.107511090584597
0.0102391627140054
0.119400067997089
-0.0678247990164048
0.0533286277601786
0.0720186041557682
0.0993037253078233
-0.0116462096124958
-0.051123966429419
0.0366518227501168
0.133137404062512
0.205686233829455
-0.123033721827677
0.129667470671505
-0.155767462158396
-0.00381892608914343
-0.0485088701437308
0.169019167475718
-0.225784768349373
-0.00444944663265237
0.171596267909396
0.0838724653146203
-0.111483109152254
0.171774466044745
0.141377330835473
-0.0966260571907382
-0.177236584765632
0.161194156142026
0.0484617417534363
0.0189170337647539
-0.0585614808641621
0.0203198747811794
0.0134798263936035
0.0278918645833512
0.0521662350769846
-0.0890058308436266
-0.0876728298777116
0.111176962423278
-0.103370176628967
-0.174392005696139
-0.17883975871155
0.0946911000396115
-0.013426317876209
0.168158934368297
0.0152708925628329
-0.0100976529485675
-0.118286581814026
-0.058611968608602
-0.0216750227071202
0.0744608697258083
0.0561604899694157
0.00396889554551696
0.108774079233526
0.145455017154377
0.175127185910043
0.197799409693744
0.0172688135782349
0.0513836970617897
-0.0916336241806394
0.112415629730011
-0.0403526825267726
-0.109058415918603
0.0820990429407171
-0.0385341092874885
-0.0463075752886851
-0.131029179433101
0.0419995056253302
-0.099990172175436
0.164144813425326
0.0179073313468668
-0.159387045532619
0.140942769269458
0.0013866494031576
-0.0232452813045983
0.0162605433317198
-0.141494081118106
-0.106555513188482
0.233816048425938
-0.0765750062055432
-0.0835333645261766
-0.1681624183065
0.194160219030267
0.178296157530367
0.163736977602813
-0.271218040612714
-0.138213111834416
0.0999168061216036
-0.0802051735693859
-0.14772498711754
0.208311171484936
-0.264547516642564
0.0951851248478935
0.0650934023180161
0.105953522180228
0.0310132097285695
-0.0435057904230495
0.0663804651081674
0.017327799129684
-0.208063835747141
-0.105458750810358
0.00111339245682122
-0.0391276253341128
-0.0786520963331582
-0.12546932938551
-0.0846400235517452
0.0118023192564454
0.050201335397261
0.0135340721917284
-0.0296988864987314
-0.0489608594063521
-0.0379234777189161
-0.127266743501079
-0.107238771556537
0.102187177439996
-0.0031390061829713
-0.0954556969389885
-0.0983579306309818
0.0228588091263211
0.0039734641942426
-0.0213078356900017
-0.105883280617333
0.107659846387789
[truncated: 8,001 more rows]
