# Supplementary material for: Nuclei-specific hypothalamus networks predict a dimensional marker of stress in humans
Source: Nat Commun. 2024 Mar 18;15:2426. doi: 10.1038/s41467-024-46275-y (PMC10948785; doi:10.1038/s41467-024-46275-y)
Supplement: Supplementary file 4 — Source Data [file 41467_2024_46275_MOESM4_ESM.zip › SourceData/Fig5B2_whole.csv]

B
0.0604926192867056
0.0307817259337656
0.0168779502764785
0.0421792431787163
-0.0103550257160825
-0.0659292155212792
0.0335785013052723
-0.030699235281207
0.151723621500192
-0.081083450130169
-0.142302918272035
0.0422254636349724
0.088208654558149
0.0323799333572892
0.00683225343478973
-0.0726044887929238
-0.205319467779054
0.0171028198555934
0.0788390443051643
-0.105946735497452
-0.181391583670222
-0.1435514701738
0.0340507780186701
-0.00360783976397941
-0.175128225799887
-0.0645474225539156
0.0928621822378052
-0.0501125782860776
0.0114831101047052
0.0977603606302116
0.0556927717346911
0.114127336079671
-0.0891449568999483
0.0824616267234879
-0.0570367748687138
0.156792162808101
-0.0797846136215286
-0.114583307423328
0.0610191631604333
-0.0271960343629572
0.120577056636209
0.0615192819478834
0.0972350932610576
-0.0234099884075904
-0.00783346135131206
0.0166478749372951
0.195744367972721
0.1599554188936
-0.0838796102307619
-0.021655923381172
0.0744210496100392
-0.0107897809028261
-0.181855979444925
0.0587155554336438
0.225306992567304
0.073625667612322
-0.0357394669915208
0.0878002228819019
0.105371199975709
-0.0956026327707206
0.0793002860138182
-0.10122405849109
0.0215177575081028
-0.12127525602984
-0.0632314089935869
0.142809603484017
0.0862778850419
0.0986482723529346
0.0181096311184008
-0.145743886046541
-0.0171324932612995
-0.0335541843060197
-0.0505468578101767
0.0273315820903188
-0.141857640780543
0.00858575609749542
0.0517505387946482
-0.0537744504801828
0.0412196823585592
-0.0588323289300991
-0.0486144506441407
-0.0680824714277731
0.250521714426099
0.0944929029594406
0.174218516748989
0.0334460510746742
-0.146744108380128
0.1541005073065
0.0351664635966432
0.107195297842546
0.0440811454605115
-0.105899436325113
0.070001121580028
-0.081391393843208
-0.0356957549988859
0.101352701158866
-0.0370209344567176
0.0210847990010857
0.00010460402639069
-0.00117282893769281
-0.10307116344169
-0.17537274360848
-0.0390877849372522
-0.0206108509509124
0.063860349571108
0.00323754756001429
0.228199096938637
0.184329979052852
0.120812955964785
0.230593720873627
-0.120614893235731
-0.0361068935293323
0.00932671622409595
-0.0575977522610712
0.100602214187384
0.0838310342345198
-0.0706008818677614
0.078693047387162
0.0409475125568166
-0.0391322391302405
0.117805632966517
-0.233394956097009
0.0873536070741429
-0.0453294987525686
-0.0334109115740204
0.0512135520948975
0.226853733896296
-0.05987896560126
-0.0110409278833182
-0.0814870957704812
-0.188678589828052
0.0665010832717408
-0.188947387151238
0.135526342848375
0.0466584429280991
0.0384843326275619
-0.205983613326329
0.0619621087171696
0.00447866686259568
-0.0291697539824251
-0.0415243692599096
0.0904935923327289
-0.270461109372515
-0.0122007732614767
0.0134373919072473
0.0935217360194814
-0.0100685952285126
0.0474612473579589
0.0613848129389531
-0.168982191623628
0.118773059215873
-0.0559644400033005
0.0638149785940657
-0.0941125112422037
0.229604561590835
0.0615105995441192
0.14552729544015
0.104971925460042
-0.028734162827577
-0.029348454165633
0.0872106407821209
0.159868162994513
0.00135658927190614
0.0584759770320952
0.121018842854573
-0.0927633184415901
-0.0761195734042981
0.0787590688308358
-0.019926356040249
0.0137229070515093
0.132629174906048
0.135655341566115
0.116118325426644
0.0590185617817222
-0.0223809723936835
-0.229515852104448
0.00820370985093477
0.0526695391296537
0.0989473765854199
-0.0941346818400852
0.0913408899583561
0.0238864605700218
-0.00576901987012137
-0.092889498488374
0.199758971403743
-0.106141664080728
-0.034494235040376
-0.0880098143081274
-0.0705968547174913
0.0135562393857748
-0.136649387863252
0.0034742377527191
-0.0321666598324668
-0.0577294939456144
-0.068890574401124
-0.00422361314173041
0.0698774166334542
0.0189771972151871
-0.0312436532045594
0.121847450268208
0.121247207813373
-0.0934212000671161
0.156799505511509
-0.0044090913264658
-0.115201367024322
0.128832290580239
0.0843284862360849
-0.0574271669252405
0.248407568997308
0.107913278420926
0.0877273665892636
-0.0198863394053774
-0.0580646533352654
-0.0461806779288214
-0.0276657557272875
-0.094456905795734
0.0403997555030215
-0.0384657199129496
-0.0665162042717038
-0.153685384753532
0.0583770333091691
-0.0851424483338609
-0.0241973431526877
0.120297710299809
-0.125336826297772
-0.119651991341954
-0.161038996257993
-0.0145761404687719
0.0265046019658718
0.0291607629546892
0.064170704112581
0.029412244143944
-0.0199671609618298
0.0765143106017814
0.122333527927834
0.182454436890085
-0.207981940425477
-0.126400254186365
0.0445981930604126
0.294675869706784
0.0614489246462119
-0.189073310223625
-0.0451770426056301
0.0202335850288594
0.0493669566603849
-0.0542171862287682
0.0289407059570056
0.141573858149314
-0.179130283727518
-0.129502962075796
-0.0976540367808296
-0.135009675758441
-0.188727856876227
0.0719226325569701
0.0653167523576209
0.022954269219541
-0.00775304537368392
0.01319879820332
-0.0411930109589225
-0.0307521865615766
0.100196611327745
-0.0943131077269428
-0.0707834677540956
0.0990365083569177
-0.135906417954143
-0.0985765051467367
0.0526717120777569
-0.243934442430161
-0.0298911818294057
-0.0752261820985861
-0.00659233206522928
0.0222489668291365
-0.0830267861595806
0.0795254331394721
0.202883983274195
0.0574172412869457
-0.15953069106648
0.144973675008067
-0.0854384602397348
0.0816430001324427
0.0367281774257512
0.0232687535065193
-0.0770515736171457
0.0074723944962594
-0.0656798497151142
-0.0551853430737442
-0.104647016604895
-0.054167188717519
-0.0389378699591028
0.154407240492828
0.00256734393247516
0.0688527314004665
-0.0182377242679408
0.0367389554871832
0.0160473692407935
-0.143167956084927
0.051997136983693
-0.130393809963972
0.12843559695566
0.0144785627684769
-0.0792801057012902
-0.012704374017606
0.08823137582152
0.0447627337231459
0.122537152721529
-0.0546372099017318
0.0325641725511802
-0.101322310461253
-0.00504154506998267
0.2280158659257
0.0750972000988645
-0.229360275657795
-0.055041895695866
-0.0533594573470995
-0.046592132447557
0.0952195582887443
-0.149229303485337
0.0413062587038441
-0.0303604954217546
-0.132878256360421
0.0655476055205687
-0.0739818009514478
-0.0240963400745646
-0.0502434386983497
0.0675583632055378
0.181834931654327
-0.186584475022281
-0.0360204967010264
0.0349505066513938
-0.0155735009711508
-0.057526654897205
0.0131752161923407
0.0375165851803776
-0.0298177353622235
0.0056543102262326
-0.102112012428406
0.198731915564893
0.0640126664576549
-0.072576050032367
0.0256771483568682
0.0482372078351111
0.0744255602195468
0.0391874715057413
0.152756181211467
0.163157384035254
-0.0244383391821097
-0.0262212843785688
-0.0287937132425235
-0.0461200467914181
-0.0157071375268746
-0.0993317284471632
0.267919959439338
0.0490368843472901
-0.26398643871928
-0.0109987932500052
-0.02602363905287
0.0667002822690052
-0.0470641379797552
-0.133983502094983
0.00845295377444295
0.0400669965377971
-0.0390293840731651
0.125039141037117
-0.0760736919065264
-0.0757584068935628
-0.101185891316397
-0.0510416992421391
-0.0470469991357508
-0.0395449648903872
-0.0154031718472022
-0.0512620013891458
-0.0622836508057597
-0.0502211160739412
0.111160497510502
0.0451091057732911
0.0461250737462744
-0.114864136981626
-0.0838334771272679
0.0322300850778707
0.0100544643326118
-0.120590445393195
0.134340792482808
-0.035743291092886
0.136514052168542
0.0742417157477674
0.0545234488289655
-0.0596543528843097
0.0541365640509468
-0.0143616272161753
0.0233903916197348
-0.137023734477034
0.0390894989253839
0.0366192773684194
0.121218468246403
0.00325222259353518
0.043756125544576
0.0715824349058788
-0.0773434880787748
-0.19938074991878
0.00814715454832032
-0.0604581669327965
-0.016403176771944
0.0417948769950454
0.10665787274349
0.176707163819377
-0.0394794172175042
-0.173695692474971
0.0171137467692555
-0.0639751057541842
-0.0618376623635021
-0.341860762874592
-0.063224857530912
-0.0214844314319137
-0.046493452424959
-0.112269664562286
0.0571708916220406
0.0218690760128275
-0.125237759355607
-0.0776397800265879
-0.00959822276884618
-0.182214010312243
0.00516287102703045
0.171636383810446
0.0502808883500002
0.0397664885542058
0.0494871920222858
-0.0469393187869566
-0.0294830200760345
0.106103277120527
0.0160200411836923
0.0247152046685038
-0.100705611041712
0.101278868369324
0.100964513205457
-0.0902179989249245
-0.0111416114490589
0.1424000231902
-0.0362158221365506
-0.0431799127350731
-0.0495426545369098
0.167249525936362
-0.173814745628023
-0.0527303977777844
0.119716014843651
-0.124641204742167
0.0773757861736858
0.0312713222586781
0.165626975904743
0.0990785209877323
-0.00492844867717198
0.0338447636802698
0.0169476068622921
-0.0382381101310535
0.0311162564076636
0.0879751633257066
0.101619805565066
-0.0581419494523157
-0.0725854060303202
-0.0300826125674453
-0.0276099797617822
0.0696655730087095
-0.0173776822858585
0.17681175533189
-0.224335613904164
0.243749135504993
0.0258442909112654
0.187508309610631
0.0629824059871115
0.121455941347918
0.13312394086792
-0.0912958379976405
-0.0114622619671489
0.025307687525981
0.132146734063744
-0.187187445508674
0.268366317867079
-0.0538335888450402
0.0579134543680936
-0.0356831761594831
0.0413673397890753
0.0747873152316612
-0.0775750877278469
-0.0293935694342194
-0.123467366126922
0.150077615939563
-0.0526444544380723
0.00807839998899106
-0.186681279993509
0.0489954448622239
-0.0204888541866392
0.04200800181433
-0.181356220480842
-0.111922856563775
0.0818804093569416
0.151663733526369
-0.0343001014568503
-0.0173471871293863
0.098535769511099
0.10080369243112
-0.180830920101667
0.00186620279514182
0.0445434591379716
-0.0611676156317244
-0.0184458598245081
0.124462391497764
-0.0343759257611507
0.162985237819864
-0.104793336522835
0.0603185046046529
0.0486626356217726
0.0604395492084286
0.0541777468553827
0.297928686569831
-0.0423041180889644
0.0739458330546164
-0.0576744642614433
-0.0266505901639981
-0.130364032901032
0.0278406664435115
0.0499324766675227
0.125943270545234
0.209089277682027
0.0110370195917785
-0.0255786677522135
-0.159544930836982
0.0249014187759642
0.0222356391709445
0.109401471261705
0.0780920612244163
0.115639483323126
0.0115924160295364
0.0444630710647052
0.0470162280484295
0.0584652248727221
-0.0727524764647776
0.118371204812869
0.0528366327841078
0.115831128530243
-0.0463064422348457
0.0612578743524672
0.060097312351379
-0.0375544176497736
-0.0117524277112637
0.0123398277394856
0.0297881423783653
-0.100017091899126
-0.0886514374644466
-0.0761551326389877
-0.319347671736746
0.0548524564840126
0.0233373162270716
0.0981262308634978
-0.0197548825363789
-0.198381457962644
0.058140948096264
0.0304507527183939
0.120955731027253
0.194200589377884
0.0674766232929092
0.00268097875845728
0.0257653917134556
-0.0523678673344354
0.00491739020833628
0.00661837862041839
-0.0468873172821701
-0.0745489631202286
-0.0333274431310339
-0.0746993804554432
-0.0132437524909706
-0.0725736065113172
-0.212873260762529
-0.0115202859601081
-0.00310243277426833
0.101893296690736
0.000316306803532596
0.127556950978354
0.268627256108326
-0.107957826234137
-0.0335481758647708
-0.127237130829427
-0.0201655381568376
0.238053349824231
-0.0492610386764971
-0.120422171417458
0.0509778428291004
-0.00850460535880219
-0.178804762349159
0.0313245467356504
-0.0487648705874346
0.157203040913809
0.0942631772072637
-0.0591222894520562
-0.163889366586262
-0.0941685831265898
-0.105499679260731
0.0372081576139825
-0.0094729481676017
0.199244214792154
-0.0881712618351903
-0.0333043722682057
-0.0508648125705194
0.219395353066807
0.0262441676320501
0.170461311199357
-0.0134047859995355
-0.0556156720785372
0.112985997149435
-0.0783681754010624
-0.115859375298238
-0.10730164397364
-0.0375109070116467
0.197890637568648
-0.0783142127292485
-0.0640275084199266
-0.151937349852498
0.0897372722543647
-0.182253505147744
-0.098757927614163
-0.132189533323809
0.11062112981763
0.0981771986791232
-0.0675880523196248
-0.0536258250627682
-0.202287100257074
-0.138399990154209
-0.122145680969359
0.205898966359762
0.245902760647847
-0.0365072322332671
-0.123059486331758
0.154315951077808
-0.00802823089400946
-0.0765129220664447
0.125591207754115
0.132775473434878
0.0238916746378254
0.0792482011071886
0.071282313124569
-0.0747767938966344
0.0171890180904332
0.057719601190749
-0.0955896372927839
0.0955928610543396
-0.030725483839654
0.10265768515263
-0.00548129022856803
0.0443354747126023
-0.113463628564151
-0.0457825786963839
-0.0547112802666315
-0.0347173967140126
-0.0339739875246255
0.221116341122124
0.0221414709081008
0.0230513828733107
0.0793967590142617
-0.222538940179556
0.0452617898338495
-0.0427346970990345
-0.11623442558957
-0.00292609132915291
-0.269213523947074
0.0261856541202844
-0.0520001046955296
-0.0012270019816643
-0.00697668037380476
0.0661581557342557
-0.0942247265903189
-0.0659322544291182
-0.0245649350203792
-0.0246118570623039
0.00115683631587112
0.134067502093619
-0.0409787798413084
0.0278948361553479
-0.0650325562441993
-0.139233452539667
-0.0612433768130394
-0.0316154797807418
-0.0821039071065593
0.0769423250694907
0.118400958622816
-0.126578551950816
-0.0486353876898155
0.0961272260611101
-0.0631382004330161
0.104583684492112
-0.0948494998253805
0.0104148326610603
-0.133164603235295
0.0307288308582202
0.15727952381774
0.0196801771709499
-0.105782234673175
-0.113833919239645
0.00303518182271053
0.124554565205055
0.105736770031608
-0.0359592969268037
-0.094534048659111
0.130280816952295
-0.000155350299600187
-0.0178659700017306
-0.0865510637938963
0.0714237903996393
-0.0586685569231986
0.202283652612954
0.103965930373804
-0.0628728159653534
0.00979452825042527
-0.0612546703884451
0.0358957698285802
0.000715165471871222
-0.017985252621811
0.0707978550656102
0.0810174567332085
-0.109196922320528
-0.0567658904325527
0.221469295562155
0.219841742550839
0.132421149730875
0.0689912404907824
-0.0172315664632092
-0.153359126903002
-0.145449861892377
-0.0641570588648042
0.0561165056760475
0.21896040193419
0.0231726055660515
-0.0258808650483106
-0.10875810029269
0.0592786934539503
-0.00876476737226487
0.0330654983447614
-0.139996092104271
-0.086871003751281
-0.100026034972491
0.0926988438430219
0.205085694799336
0.0237557624128213
0.0268241777083743
0.0962666570571057
0.172308857432544
-0.316451868291483
-0.0211480474087093
-0.113826303651784
0.0264937751208945
0.0880890222001338
-0.0340952662397403
-0.00786212202624998
0.0316853326140703
-0.0134459317354206
0.0161962633806931
0.0325677602255168
-0.0375759586985229
0.0323551467742027
0.0996260672748592
0.0787924513433432
-0.0816958512145267
0.176477971817428
-0.184694790202607
0.112031936881855
-0.00488014772811052
0.0408385106059557
0.0313066685395612
-0.124037433334204
-0.012238434522725
0.128334153423877
0.116431842789564
0.041919207774534
-0.0571233018473911
-0.153928701662272
-0.161203879082994
0.102495807520362
-0.0898086451489165
0.00841314744678964
0.0681542399939992
-0.097401188247783
0.212329225238536
-0.0113868054796967
-0.139078277110903
0.0507855973895154
0.156078543171797
-0.017639509324399
0.055134544186519
-0.122055370650276
-0.0948271931473551
-0.0333491885326084
-0.129614598819041
0.0426297518704762
-0.0731679974045118
0.0641818957063314
0.0866647678720001
-0.0689706458701358
-0.0655914810816308
-0.013880136534942
0.104424168857971
0.109302592918349
0.15460559038749
0.0838896564798881
0.049038147042807
0.0934702646103255
0.0495873543646705
-0.176330481991965
0.0679319921182174
0.0929707107398749
0.0786970954806278
0.109761677250187
0.0542278916798523
-0.189573004307615
0.225504877567201
0.0239473430798287
0.0130681928336014
-0.142702772871927
-0.0798151495264712
-0.0494224122577952
0.0583313407952337
-0.244314569796149
0.160148421952756
-0.0476948763961211
-0.100567112249146
-0.176596994882119
-0.0674850072569838
0.0375632357604987
-0.108207722240048
-0.0977221270461188
0.0250781663173276
-0.0896114621566641
0.000985527727540296
0.0792299125333157
-0.0550380176820761
0.10406137354507
0.0547705250347517
-0.1562405721007
-0.174724625428143
-0.161456429175911
0.142372141313081
-0.0856094493956252
-0.0935097604972093
0.0534587076317255
0.166585870143242
0.0637064238006337
0.145831584865786
-0.0552919051286817
-0.0792871926172792
-0.054446550761289
-0.0062425475917974
0.0239582389397648
-0.00108940803779119
0.138311438734263
0.0390135097400704
-0.130389004082912
-0.0624845148066941
-0.133083687417732
0.0254713299704371
0.152005470139016
-0.0505772921133782
-0.153454754333927
0.200830322619007
-0.068219657334599
0.160494998511648
0.104875804067477
0.138982269748736
-0.26824495052328
0.0150245987416668
-0.0480370717911432
-0.0229002013472947
0.123122844374581
-0.0640713024626032
0.053281531813431
0.000329989489910545
0.0962324910687035
0.0386744985591585
-0.247401160624287
-0.07359510293394
-0.127540246293558
0.0690262651252623
0.0558889340680277
-0.0319017359179904
0.167917251474718
0.0392523978377085
0.0446366638574196
-0.126051487447471
0.0753794043424454
-0.0194066557389959
-0.0333042436700005
0.066744710331264
-0.0335015589700969
-0.13679573068476
0.226956717555808
-0.0344325034965809
0.11574301109283
0.0322552007846394
-0.0493934478642906
-0.0246436934868771
0.0143624015153269
-0.00512402838739384
-0.0243168544208861
0.350461502190998
-0.0421336276727764
-0.055890540469303
-0.0302411841987476
-0.0508917143503055
0.0190895111529756
0.0409335971885871
-0.0481366415154933
-0.0338701975326628
-0.115163540864818
-0.0357821513218703
0.118751305104644
0.182119519441512
0.0872488443070881
-0.0107557328555922
0.0808224002911035
-0.116244351543602
0.0632480391108206
-0.00859896490782027
-0.0299998296243932
0.199853143080333
0.0628283716199963
-0.0506117256149669
-0.302576212393128
-0.121381509567987
0.10173805824123
0.0722365445720886
0.244024085031951
0.00612227640511464
0.0722491534940331
0.121547696671354
-0.0126040585524645
0.00739713354411729
-0.137718262705147
-0.0929752617878046
-0.109217401202268
0.0387053126767839
0.133016032891666
-0.0203024375631228
-0.108392316431063
-0.167659320771156
-0.130300069932025
0.102349588922455
-0.0317501277762007
0.144783120207965
-0.116592927214738
-0.0226795853725313
0.0590753169100763
-0.00980135973298909
0.0462372721194982
0.207332834482143
0.0865173867965754
-0.0550286197050979
0.0835826096694179
-0.105673505713312
-0.0237006311451088
0.0232687411355948
-0.0154369553856982
0.169281167367102
-0.0325754915686183
-0.0010850070636004
0.0761883762690726
0.0862519972674208
-0.186016835082767
-0.0753459583165133
0.125685805034049
0.140849355685987
0.0481495683443704
0.0884222550753531
-0.0490763917322876
0.0438747313007538
0.124714139045242
-0.02738137674227
0.0798022163827776
0.0310318187569096
-0.090062416186815
-0.041405159433545
0.144606734505454
-0.0307212733122967
-0.0778301151445988
0.068357574846372
0.148835348542478
-0.0850126732939882
0.185585548057641
0.0108498383451493
-0.0113028188642753
-0.0664801589308728
-0.0517859849778864
-0.0399425089765759
0.211658054039366
-0.10562815565883
0.012281525161519
-0.0921109707899047
0.0685186742535938
-0.0873457153740811
-0.0897418854069822
-0.0604377472934874
-0.0976356052587209
-0.0608980447271181
0.0587905659879261
0.00671293618200615
0.0762574887213369
0.0883518468531992
-0.00432930227723555
0.0987796845738225
0.0806681395110591
-0.0830263232093946
0.0619798766390685
0.334004871890817
0.00606767686621012
-0.0460432104261184
-0.0365479091023474
0.0798277998732397
-0.14194745582772
0.0829172038620006
0.0937544157795203
0.0763899970043
0.32690651473375
0.108272158796537
0.132832849227587
-0.0995419258269906
0.121030541594682
0.0184373797025557
-0.015285569804098
-0.120300942016729
-0.0156468290496225
0.0406596491463192
0.0916582459845906
0.12525064354108
0.169906317484041
-0.0485804664015104
0.000698449367851751
0.0465204543949447
0.20085571142398
-0.0589746264540036
-0.149251200551714
0.0490997636996172
0.0717803962266028
-0.0806155111767445
-0.0181600021760066
0.166854863689075
0.0166269060331089
0.102217081876747
0.00191666430925902
0.143581280494869
0.0712855416473833
0.0722625213975219
0.0808603590722451
-0.0925128861039477
-0.192336027515196
0.0100305510356709
-0.0397757892209769
0.0341736572392077
-0.108977931441111
0.0861850122199724
-0.0972204204983358
-0.127072636558871
0.0995398740960702
0.0239885067063733
-0.0131334078327827
0.000486612131056865
0.0521915932433909
-0.0270671797431314
0.00116212711964394
0.0837109365601433
-0.147403562871274
0.00758256672276831
0.0149591795340203
0.124265254723287
0.0615503411227906
-0.0870889298960442
-0.0255028325185372
-0.10267505986116
0.0762159621438745
-0.0542968527034452
0.263837772192281
-0.11376979808638
0.0197837240074353
-0.0484026122186974
0.0832499510110454
-0.0473432613018672
-0.149575506425162
-0.0298441813225454
0.0843979974396544
-0.19189615862303
0.255103357292187
0.0779868764918783
-0.175758968257263
0.0338978113821069
-0.0133344925506113
-0.00593017557765711
-0.0806274913420418
0.0925640280011528
0.0254656514535066
0.0846541364596893
-0.102598801951659
-0.0946697550597087
-0.152131820607021
-0.0439160294061244
0.135768202644774
-0.104344656035171
-0.0210247697891354
0.0760364743336441
0.0172579929818442
0.00837954148409387
0.202178547465929
0.289964539346683
-0.0529416486162166
-0.0858211588401566
0.0814905912174115
0.127378304847572
0.0599786434420145
-0.117343621677245
0.102886600613214
0.0977497998678662
0.00175243181582635
0.0251345555303794
-0.0131028450871687
0.103564511846266
-0.0465959125681845
-0.0555278049380186
0.193758894499193
0.24569761413845
-0.122229168515071
0.021022787851595
0.0733187426558049
-0.131770439964276
0.0492691164650806
0.0214646822538371
0.0684555831632808
0.0457419259347875
0.0498866875759682
0.0649396232436913
-0.124453205041721
-0.127818981730543
-0.0999795183523872
-0.0259010477346429
-0.0848107559829585
0.129226797022883
0.0654806123049312
-0.0236440942191798
0.00771943072478292
-0.0435181685978128
0.123454337983516
-0.238992631536151
0.124830321576906
-0.0108961613026612
-0.0901223536401504
0.157829645295558
-0.085477885717629
0.0260379023680239
0.0279163961901021
-0.160486580297317
0.194569681505025
-0.102606969845688
-0.102988683480156
0.142356853097169
-0.0239736890234891
-0.140835219839516
0.0421203952892808
0.245448360612939
-0.0442107592625602
0.0346377971031203
-0.157928028784329
0.0655256436383008
0.0589834279566948
0.0970639529252518
0.0613034293097443
0.0581988180100796
0.0620726419687916
0.143817895564625
-0.0213975923124831
-0.0744719664786068
-0.11009370065136
-0.067233207320801
0.0489259324736261
-0.0697724718253085
-0.145801616241851
0.120209650417393
0.0910298503521828
-0.0599928091802056
0.0537537630046927
-0.0260836424579806
-0.00671651763617239
0.0302375304652008
0.0074285181888
0.0794584671275552
-0.000653443240669036
0.0363800541745798
-0.0529168830553704
-0.0438983165357557
0.133265597496623
0.0381947284363304
0.0125746122061521
0.179229412787002
-0.141956587655174
-0.283770656579135
-0.0758080999399794
-0.0105213028595571
0.0973931557497316
0.0693351000252496
-0.083268935594757
-0.0648949427717017
0.105531312607287
0.0497700855270976
0.0178296706352294
0.150185265864125
-0.059278160147276
0.119615353442984
0.143023378131869
-0.0213189833297925
-0.0868301851361791
-0.0449055640656851
0.0838646326638408
-0.0127316966294871
0.00766688766613565
0.0049622852315981
-0.177512613192122
0.0807023988221902
-0.167567811928366
0.0252800312281071
-0.0630191548608298
0.0121502044543548
-0.164157416083123
0.158327087172108
0.138701471890149
0.136465202864157
0.0928002090532708
0.0311536958422988
-0.0232187500445103
-0.0607803319253427
-0.0723231354151717
-0.0509064672518364
0.0421304284246811
-0.0568571253035639
-0.0577530493384541
0.0505031741931104
0.173563105186063
0.0383103512273879
0.085923859050737
0.11520683191036
-0.0253593775121735
-0.029951573611915
0.108244777858518
-0.075638397573239
0.0857746276847473
-0.178774010657939
0.07071411144898
0.131030186698134
0.0531392696941167
-0.0393374806832216
0.0877633762534444
0.0879451282314892
0.213983075592616
-0.127511669175341
-0.0242723205970882
-0.0395168384665477
0.0370980259682952
-0.00653342054797895
0.0273744508428243
0.18156535186784
0.0831741071405439
-0.129753452713291
-0.021434036575438
-0.170336893655794
-0.106617319015275
-0.0195140991976661
0.00230731454134795
0.00784732112096471
-0.302923327305142
0.0179981101255318
0.127099475264194
-0.0403781383232349
0.102928069013439
0.140713783713802
0.0028428471957177
0.0224558887599138
0.182960584397224
-0.0633605274272898
-0.0716053086375924
-0.112885718104682
-0.178492501660029
0.210124271704366
0.0492023931577021
0.0259123484140845
0.0490905378925042
0.0118040918410203
-0.0813488224295913
-0.259383550764763
0.174358856500034
-0.197143725674948
0.0771514180670607
-0.109562895419248
0.0244029179447178
-0.0178139410444145
-0.0623622581030993
-0.0690885431500203
-0.0118897746175381
-0.164492823653471
-0.0399860185719996
-0.0968215579659806
0.110781862465286
0.113741240700087
0.117462406663421
0.0612826125100219
-0.0256222949370299
0.0696770391841089
-0.131972952070938
0.146912905064013
0.151491505642194
0.106969912681856
0.0124087287071158
-0.123402209104737
-0.164942323955663
-0.0371196634851657
0.0114001213709744
0.0207525674042593
0.0289483734500818
0.19404231684423
0.0679950895892495
-0.224963214055447
-0.0835292245806641
-0.111456580351442
-0.162239177904928
-0.109072693245402
0.0256206187771281
0.146035505669839
-0.0106833833960439
-0.04007211328402
-0.00723854546476004
-0.00778220343141525
-0.0863768465505632
0.0498091320327489
0.143319831442091
0.088929420750878
0.059614565329436
-0.0564433062143317
-0.0431144945575584
-0.112247241143854
0.0523821846779018
0.0059077905988239
0.298854575925772
-0.0289027122729109
0.0466075201015961
-0.15404145283982
0.0941638801552052
-0.108481984216671
0.0124586749875472
0.0312067497911133
-0.219582532466245
0.0126667709120624
0.193203897024951
0.00838536988520451
0.155788299175142
0.148315727436463
0.124644528281181
0.0293661553102415
0.0982723359053278
0.00405246341973106
0.088443305328455
-0.161125659766286
-0.18456865392251
-0.0418898988672039
0.0847877405516662
0.166281188754011
-0.071453942531306
-0.033503306172799
-0.0239876987652861
-0.109382283564673
0.0712282704404592
0.00656364110115921
0.0774246039468243
-0.246461334084666
-0.244342654055015
0.0788488472227024
-0.0367107009281394
-0.169172679855751
0.00957564978638715
-0.0767845074407155
-0.0419879932297851
-0.208175165865337
0.163904069935161
-0.133699228679822
-0.0148345263276488
-0.026697324573322
0.10954570166427
-0.284519275934019
-0.188570441871138
0.0312931138287459
0.0366590953240299
0.138417754597698
-0.0194537114940822
-0.239460080217501
0.0238767051867102
-0.060542790273885
-0.0129113482368427
0.0546342073030297
-0.365920716039455
0.0411446573912811
0.0850432837833683
-0.0101626546006883
0.0570185576037074
-0.077093086514189
0.116705545278945
0.107507593517112
-0.0374568701837677
0.113875017042865
0.0293344550271677
0.0744379377195167
0.0729638424406719
-0.090459020753229
-0.037006935973236
0.0012963191743512
0.0178807704805956
-0.110458702007284
-0.0432468390697369
-0.25863443045392
0.0109293788411851
0.102543848791124
0.176147883331497
0.229933542055887
0.0154241262203519
0.102443375174194
-0.0363974436558559
0.0995615427625943
0.162667259744399
0.114919678965811
0.0304080083635486
-0.0679930818613446
0.0498227340193622
-0.0751045530655975
-0.14753519793867
-0.0643832064648432
0.0983772458237241
0.0671724308967769
-0.100778558116946
0.211426533610627
-0.070928720489866
0.24622000682905
-0.112114319902045
0.0892878895877909
-0.0836343637474767
0.127208760223792
-0.0708934508356169
0.091371670260862
0.103630010674824
-0.161718484641663
0.182916061787361
-0.00270047285364734
-0.0686601596456984
-0.0345469282343201
0.0472739695563913
0.0965647358528776
0.0928468157489848
0.0988710572464884
-0.106986220633229
0.110409271660524
0.119444155737564
-0.1200457224232
0.0727367449938424
0.0907058467143664
0.091656431471533
-0.0654794654493046
0.0305435097997409
0.0731635948007454
-0.0430488339391276
0.15630274384366
-0.0760379832425568
-0.0479544698819199
-0.0713806584280659
-0.123893369136636
-0.279140709042136
-0.0437749164445478
0.142001232081505
0.0170352989343672
-0.0649628351784837
0.0800498784732865
-0.157838859954652
0.0321636747606075
0.00461201567734468
-0.0824434495734698
0.0467746742820131
0.0266341323269999
0.180079732470956
0.127479516349094
-0.033028241328315
0.0905074644348665
-0.0793726773139918
0.0205013961797913
0.0849614893164103
-0.0364492226024522
-0.114579588014579
0.016244246747125
-0.0807561274095049
0.132832667621846
0.101246257679073
-0.0641821529606946
0.0307620257449896
0.0881386516009688
0.108495240446392
0.0800964671612455
-0.0844237290637134
-0.161856447141705
-0.0326392803037701
0.0800534319183165
0.030808681716699
-0.0106644527586039
0.196753664418158
0.0519373138115586
0.00340530468882112
0.138303906931313
-0.0509401489438664
0.240657582533484
0.0345835630312976
0.0308220820687883
-0.13326275836402
0.131654471565433
0.0303477586902037
-0.138046330398444
-0.00783603497205118
-0.1041819943154
-0.0767372077876943
-0.0354361596787161
0.0242310613927775
0.0556478386451473
0.0346192811584427
0.00984819223101261
0.15184797370168
-0.0413124109628319
-0.0461438049699453
0.103186336996472
0.123552600041418
-0.0204007261945483
0.0749476069936678
-0.0819834621593226
0.0566912656827749
-0.0746434051368057
0.0179867680120271
-0.00112676951699952
0.115739566017904
-0.166557220216053
-0.00418726688099443
0.0426858965155846
-0.100416114441496
0.0294168367373029
0.0112450175899821
0.0796943417147941
-0.163388261849451
0.232829504106753
-0.0259902227633622
0.0678835603298936
0.0742952136645142
-0.17393048359174
0.00572194097044938
-0.00459767630610028
0.0422013621349987
0.0623877256415262
-0.0598186969519672
-0.061670762451098
-0.133316944523284
0.0878693055402746
-0.11206743156946
0.0612532865087517
0.145222518661496
-0.0257026776597984
0.109716660111674
0.109435128569816
0.282075242200957
0.115262985981571
-0.180252452647838
0.0599789609222816
0.0590116724115412
-0.0202123604843966
-0.0147327926830354
0.0572734511681806
0.029765835896385
-0.010408740321858
-0.0767471810301299
0.191657614982214
-0.0372771988975318
0.0244634262834676
0.204431925159935
0.0349965009891514
0.0164753309648007
0.0528701384140016
-0.112974517941437
0.0161177337712536
-0.127587988974535
-0.122386936565184
-0.135164078196688
0.190128182593313
0.0295727692288432
-0.0629187633243724
-0.00818792475229744
0.16224803328876
-0.104297285182
0.230285145381799
0.130236530202696
-0.0538133307043229
0.0981728848224808
0.18503899817902
-0.0297958586283048
-0.0501658780242186
0.115885683245892
-0.0826315618942073
-0.0271700826622965
0.208642726461906
-0.0122810727807351
0.122495693832883
-0.0363852447338949
-0.0568044579557162
0.11123573816161
0.0444432475161035
-0.0256922042359091
0.111372818988875
0.16149894834793
0.0499044065324566
-0.111027409021018
0.0864277463160737
-0.0786029869603446
0.113644749811785
-0.0982699449388298
0.117482980773165
-0.00416200906768077
-0.149618029462762
0.117011613162206
-0.0880183576946274
-0.095377576394077
-0.0762050838878184
0.0391670940747539
-0.151480613523265
0.0789854836674084
-0.106745901063374
0.0021331077360137
-0.00605455257427396
-0.0851638678144692
0.206787027637939
0.013899553999987
-0.120138536632277
0.0222171245848387
0.0313928328072773
-0.0803076733337148
-0.180574981987881
-0.0860023820927202
0.101537679939251
-0.016944474192588
0.11009332282852
-0.0422433046076395
0.171977344651152
-0.0313294939477396
0.0699892588239408
-0.209664592302148
-0.144725176487545
-0.0568735041644449
0.186360546190549
-0.088477793140012
-0.000428913392112773
-0.0579599112573321
-0.0956090481534118
0.0114509565176719
-0.238589539132107
-0.0185429848198861
0.0861840660965452
0.167829837354939
0.111994742189067
0.0465628102244331
0.106194342204103
0.156918971698707
0.000514537148058033
0.00848381059021225
0.0124970128934848
0.0862985002590699
0.0293881501412818
-0.0878936078139124
-0.104792298214675
-0.0104298583910087
0.0987497085575313
-0.168207153723436
-0.0102483318185843
0.0294050058254975
0.0187314720668819
-0.13543692977931
-0.0759616086286678
-0.0419060708003443
-0.0384982096533595
0.148333063720695
-0.0145501636778932
0.0954847955479292
0.140599535547698
0.00996209007049385
0.0568662627249326
-0.216892240365594
0.128106200196358
0.0234147451200364
0.0304569401825664
-0.0545887380429332
-0.124961780351113
-0.0113378997124221
0.0648135295375041
0.158385305842733
0.120630423418761
-0.22943722706744
-0.0660247499953695
0.040843834974841
0.108901263366087
-0.0613405667299057
-0.163212443442463
-0.145383625766746
-0.0777866203155783
0.0128132164436875
-0.180612869136625
-0.127669819272225
0.139465404406819
-0.00824949041577675
0.0259905641371573
0.116704753317306
-0.213396662950108
-0.00286361883213542
-0.0197075091000937
0.0226771373057928
0.0304056920639501
0.118137218134468
-0.122110235618192
-0.0179294962468867
-0.00626749981369071
0.0789786236327112
0.00613314184100085
-0.00672329285178049
-0.0614890844389575
0.0056687588544405
-0.057019116013965
-0.0373040652369907
-0.0105170670952578
0.0970070352843012
-0.116923660242182
-0.0671898864432668
0.0705096109092568
0.00920555535402026
0.15790485291593
-0.00724009170086192
-0.109175798919065
-0.108724479560662
-0.00976197594189384
0.071648567253631
0.0419632370149942
0.00092251317186949
-0.0279464232324536
-0.0379512418163513
0.0953638284690724
0.0401973254196802
0.172063302471521
0.0602837907372452
0.0425708745689148
0.0802902685720069
-0.063390772491874
0.110319066827557
0.0452668687032808
0.15917999167358
0.14592501498392
-0.0341824550236466
-0.0370804578846825
-0.116063235128292
-0.25375071164412
0.0546477126538098
0.105521239161657
0.148205248629622
0.127175920999032
-0.127421553162471
-0.227909189974071
0.0702402410239622
0.110648450440179
-0.0550079400460538
0.212047192242007
0.0880442630063199
0.0511144719914545
0.0296527851270196
0.0308489105341701
-0.0474178411243698
-0.0892063849049649
0.0076319924270783
-0.0929189890903123
0.142338502630114
-0.00966195261910095
-0.142426578192406
0.145163649862932
0.0642210434690818
0.0136786007180502
-0.0517177476116873
-0.0261221380931148
0.0961254185967669
0.00615461077599292
-0.0325545282975644
-0.17655943947236
0.168690117476741
0.115499876153965
0.0253487940566532
0.0574431826891467
0.0942003748260822
0.131553134670201
-0.126286639920973
-0.033395527597678
-0.130654790608433
-0.0827179775920238
0.134133973332429
-0.00504000649973929
0.0388457390461263
-0.0328299478616043
0.269778830577936
-0.0245767456204361
-0.069373404796213
0.0334448428292847
-0.00631168596339283
0.124251340802016
-0.175430981762531
0.146404250821962
-0.075871857046563
0.0350388120211602
0.0747150007226496
0.0761512341087822
0.0382709773509498
-0.0535080006481103
-0.0233665109646045
0.0715037420720114
-0.0324238795179374
-0.0011799978253966
-0.0156194368596018
0.011625434951362
0.0414528349952138
0.0666281029015425
0.0388393240660638
-0.074525002439754
-0.0636610198450305
0.175627038661792
0.244144055935409
-0.0154433016029924
0.0903189245425725
0.0465471923135129
0.0441803747834121
0.0486698617808012
0.141184988351306
-0.140908739235721
0.0556858833328028
-0.141022945007716
0.0901647352895582
-0.0228843026629486
-0.00509792017061468
0.0204014470883573
0.0583987158328581
-0.071986883091007
-0.214527891732815
-0.151905576195856
-0.079078333518303
0.021407374328851
-0.132065355226156
-0.0465166602277951
-0.156995172007252
-0.133322724180041
-0.0824903076935573
-0.0142698909678058
-0.153593482417262
-0.0962524613523721
-0.0868335790706213
0.0679461333215269
0.0209033054310834
0.252613381285841
0.0310900439051906
0.0679602178627935
-0.0406104879244693
-0.0307253107873765
-0.0583231214817972
-0.186458864983944
0.118065952679309
0.0546398698263525
-0.0965400129040326
-0.0523776114305043
0.0813912031095755
0.207015887234292
0.083133455274228
0.098656620987413
-0.0459350841055775
-0.035296440176217
0.0265920605214201
-0.0595526062428371
0.0476474791693047
0.237451262362102
0.0763652826919694
0.133749947893316
0.0973296097352803
0.0906823175714068
0.00998500135443409
0.208126070270987
-0.0114052459253475
0.081692165334473
0.0309387466599829
0.123176369363564
0.135065351186182
0.116550086231241
-0.145358597075395
0.0523615217241485
0.0346883828386727
0.10063203387704
-0.0872091496750391
0.148059930058007
0.108596369266459
-0.100792926136906
-0.00819423359360638
-0.243218241342894
0.0509839116935292
0.0152899404877357
-0.0941497273907708
-0.11495692160512
0.00483461256111341
0.0415362954137378
0.0311809444271094
-0.0601526572007273
-0.035265453641921
0.109634991552484
-0.0899357128623684
-0.169168336705493
-0.0228513021210154
0.0619718407463161
0.0783086910291472
0.182468659570969
0.0137874460129921
-0.0372011458040786
-0.101361301894429
-0.00107317921325036
-0.00435436847593413
0.0336426658917413
0.0215505316974795
0.0408263171634372
0.0495308025596976
0.115998384528119
0.131134595048959
0.214663654791287
0.0496398620881849
-0.0470610060255155
-0.0388862631558423
0.109290717718514
-0.0801105315156317
-0.0807593767230132
-0.0555956142694366
0.0257111830108509
0.00415388142438148
-0.0164990754194049
0.0219006142790538
-0.0676861508673133
0.21770191506654
0.036041816581377
-0.0256382346347647
0.0888640314977967
-0.00526119698727399
-0.071171678195532
-0.0174142347087311
-0.0942832699711926
-0.125223025864943
0.236220979783445
-0.00329051848927039
-0.0717617855387474
-0.127143266940601
0.232174988678659
0.190156014489417
0.083672695153828
-0.29865371869723
0.061094625276448
0.0298125234698035
-0.0111327194117076
-0.0557372600319675
-0.00613008733826288
-0.0215117071768719
0.0496029706881966
0.0130283902725729
0.126464000271794
-0.050423499172506
0.0344307252410836
0.0990065777415356
-0.106187052843036
-0.100159595615739
-0.0573809513356927
0.0504653253543792
-0.128352932125903
-0.0590010475580546
-0.0210561723281007
-0.0786975720209743
0.0388828806040923
0.0299703754995
0.00775869999952934
0.0239874615175918
-0.0379705523699597
0.11570661120359
-0.164581343849755
-0.153428627705684
-0.134002118926281
-0.0511493702227288
0.0216268715837543
-0.113268488820715
0.195850573679215
0.0177179044786457
-0.11473680856122
-0.180306759254912
0.105428407510878
[truncated: 8,001 more rows]
