# Supplementary material for: Nuclei-specific hypothalamus networks predict a dimensional marker of stress in humans
Source: Nat Commun. 2024 Mar 18;15:2426. doi: 10.1038/s41467-024-46275-y (PMC10948785; doi:10.1038/s41467-024-46275-y)
Supplement: Supplementary file 4 — Source Data [file 41467_2024_46275_MOESM4_ESM.zip › SourceData/FigS8B1_1.csv]

Row	NAc	HClhead	HCm1head	HCm2head	HCbody	HCtail	RN_DR	RN_MR	SN	vlPAG	dPAG	BNST	LC	amyg_Ce	amyg_CoN	amyg_B	amyg_AB	amyg_LaI	amyg_LaV	amyg_LaD
PV	-0.164451050895495	0.0677465273209124	0.130008299321458	0.0234031097956283	0.0468869818452426	-0.00808396790548302	0.0551831607713181	0.0431870153365103	-0.0148476722505928	0.0182631988825274	-0.0775931211128852	-0.114228832201401	-0.167171506164074	0.131149918017634	-0.037752688030072	0.0930523617278166	0.0818703744702452	0.060715386937764	0.00618637645853325	0.00500502150685936
MPO	-0.00675306467305711	0.0668305362137362	0.0272816246231412	0.0298683153578166	0.0537945492109227	0.0749118953181208	0.000518920646616361	0.0600400713935504	-0.000404732913736338	-0.0153671828764027	0.0579120680701216	-0.14372792334939	0.0712813947253338	0.175923652509871	0.081325587060967	0.143845079579453	-0.0188530683553546	0.0519141564550574	-0.0414861653261673	0.0616236858900975
DM	0.0527778615748107	0.0913122650212526	0.0256801938376089	0.0645670302403967	0.05682025696328	0.0707230778131039	0.0420092904822631	0.0714884919449866	0.0134007661559382	0.0640600937049777	0.0841604556812316	0.0254604660718406	0.117439889745842	0.0418313719389636	-0.038388913756601	0.105330302621253	-0.0241419864856923	0.0370987705122815	0.107472002360952	0.0299252028842121
VM	0.00918732734970436	0.16270990276724	0.0583267606777633	0.0866909803079333	-0.0159037660026692	0.0267371873293706	-0.0630146369769052	0.0995171548462965	0.0144507397373907	0.0604747378509158	-0.0254244383719651	0.0388645671959163	0.131315009039894	-0.0795504490231518	0.0129374199910183	0.0605675829631429	-0.0507569294943124	0.0060270323784033	-0.0622555104893062	-0.0211846693670557
PH	0.0486764117744729	0.00528557566976564	0.0223144178470081	7.80234350844607e-07	0.0211447315347462	0.0754996965252306	-0.0233068020940446	0.0238695970629202	0.00225847838935355	0.0100621863974114	0.120025995862578	-0.0770753077126963	0.0384758740930492	-0.0401515391344972	-0.0294567743630462	0.0547071011511285	0.0136636519289923	-0.012040835259289	-0.0650680760225781	-0.0907738685573715
MM	-0.0334709393570829	0.00155856954649712	-0.0362079525769041	-0.0363740814159973	0.0086982616011819	-0.0476371341722528	0.00383952645354528	0.0783007610942295	0.0497654689405602	0.0259502168612045	-0.0301663611053735	0.0152267633152096	0.0328349085178932	-0.0401488173474006	-0.0927491844431786	-0.0938682919875942	0.0228549853361101	-0.0367447957932553	-0.0367321882444754	-0.0487761175413199
SO/SC	-0.00691097781332394	0.105463583041578	0.077129705748499	0.084936654321583	0.0101724363869325	0.108224211333723	0.0607373997178256	0.189058481114023	-0.110341228149108	0.0366446159115438	0.102777379013004	-0.0720565757700294	-0.0451500020727294	0.0736334443843382	0.111792252333736	0.00391536988306139	0.111658541278276	0.147213359376254	0.00286554161302469	0.125684367178439
