# Supplementary material for: Nuclei-specific hypothalamus networks predict a dimensional marker of stress in humans
Source: Nat Commun. 2024 Mar 18;15:2426. doi: 10.1038/s41467-024-46275-y (PMC10948785; doi:10.1038/s41467-024-46275-y)
Supplement: Supplementary file 4 — Source Data [file 41467_2024_46275_MOESM4_ESM.zip › SourceData/Fig5D1_whole.csv]

hypo-NAc	hypo-RN_DR	hypo-RN_MR	hypo-SN	hypo-vlPAG	hypo-dlPAG	hypo-BNST	hypo-LC	hypo-amyg_Ce	hypo-amyg_CoN	hypo-amyg_BaL	hypo-amyg_AB	hypo-amyg_LaI	hypo-amyg_LaV	hypo-amyg_LaD
-0.0599996188295931	0.0147431473020145	0.165431611674743	-0.0259658137777705	0.0549336537417139	0.0390094911659804	-0.0942119997355164	0.0387912640320768	0.0557386543045881	-0.0106942030343567	0.0926993656479475	0.0441951298971151	0.0736195865412493	-0.0455693595752589	0.0109142552456068
