# Supplementary material for: Nuclei-specific hypothalamus networks predict a dimensional marker of stress in humans
Source: Nat Commun. 2024 Mar 18;15:2426. doi: 10.1038/s41467-024-46275-y (PMC10948785; doi:10.1038/s41467-024-46275-y)
Supplement: Supplementary file 4 — Source Data [file 41467_2024_46275_MOESM4_ESM.zip › SourceData/Fig5C1_whole.csv]

A1	A2	A3	A4	A5	A6	A7	A8	A9	A10	A11	A12	A13	A14	A15
0.202391672109186	0.193746326423538	0.223991633464992	0.23796959979427	0.198524739729721	0.248105772873565	0.249754970796372	0.239291800000986	0.252189325184322	0.241493529551507	0.238048230694007	0.241064666623806	0.237878853006406	0.242495935436494	0.243849513682827
