# Supplementary material for: Nuclei-specific hypothalamus networks predict a dimensional marker of stress in humans
Source: Nat Commun. 2024 Mar 18;15:2426. doi: 10.1038/s41467-024-46275-y (PMC10948785; doi:10.1038/s41467-024-46275-y)
Supplement: Supplementary file 4 — Source Data [file 41467_2024_46275_MOESM4_ESM.zip › SourceData/Fig3B1_3.csv]

Row	NAc	RN_DR	RN_MR	SN	vlPAG	dPAG	BNST	LC	amyg_Ce	amyg_CoN	amyg_B	amyg_AB	amyg_LaI	amyg_LaV	amyg_LaD
PV	0.030016585025908	-0.00609683155539631	0.00195312080223692	0.00278496983167514	1.4693614880934e-06	-0.0169929748803953	-0.000825350607320585	0.0130420836850313	0.0191483017232908	0.00794317785725046	0.00070165344463885	-0.00455783055810899	0.00460540537295889	0.000321355633820519	-0.00384694621026782
MPO	0.00159891045806743	0.000672505447845362	0.0046162089005064	0.000853451120686466	0.00261983283332617	-0.00357786378312669	0.0258263328901668	0.00217675706050596	-0.00303127607662779	-0.00666383162459189	-0.022542685626203	-0.00257736459361291	-0.00105919123031989	-0.0188384705830192	-0.00253552395907275
DM	-0.00108838499764813	-0.000205988991180017	0.00123163679868066	-0.000196686950753144	0.00319582267142143	-0.0147748933208932	-0.000408135007899602	0.00377336352356011	0.00175213285728437	-0.0227652349417141	0.00213389145104087	-0.00493714052521715	0.00115489247827699	0.012137251169793	-0.000355172612221233
VM	-0.00296191302910642	0.0102546718461887	0.0121432461156726	-1.15424594643865e-05	0.00379502879166432	0.00486938320049979	-0.000786274708610646	-0.0155568567199361	-0.0380646664676247	-0.000228303125959728	0.00538749918043707	-0.0130620391425049	-0.000963393283747283	-0.00634970561818798	-0.0078406722989644
PH	0.000758085972655309	0.00445434494986857	-0.00290868234112834	-0.00047085286798193	1.5428781361515e-05	-0.000590992367090426	0.0165673035233587	-0.00412057746324707	-0.00162194317398928	0.00488111073987435	-0.00291395508022108	-2.07881585815306e-05	0.00241217042204023	0.013923067035571	0.011722755532748
MM	-0.0181876230259209	-0.00266119177933416	-0.00758446233029669	-0.00118602813563301	-0.00246455697882236	0.00160445108000101	5.70291813867252e-06	-0.000543949972484248	-0.00723349936572754	0.00131612865112424	0.00232564152769782	-1.66523275107466e-05	-0.00118838564022994	-0.000411087546907996	-0.00819381249563034
SO/SC	-0.00416351926686293	-0.00982050794445449	0.0200115350820284	0.0124238501599058	-0.000568451239025936	-0.0148696944923667	0.00948002183593266	0.00117237986282887	-0.000972067987511482	0.0161032946974128	-0.000389204505810758	0.0210749077090491	0.00318045383409904	0.000251528359015374	-0.00496685984035167
