# Supplementary material for: Nuclei-specific hypothalamus networks predict a dimensional marker of stress in humans
Source: Nat Commun. 2024 Mar 18;15:2426. doi: 10.1038/s41467-024-46275-y (PMC10948785; doi:10.1038/s41467-024-46275-y)
Supplement: Supplementary file 4 — Source Data [file 41467_2024_46275_MOESM4_ESM.zip › SourceData/FigS6D.csv]

SO/SC_amyg_AB	SO/SC_RN_MR	PV_amyg_Ce	SO/SC_amyg_CoN	PV_NAc	DM_amyg_LaV	VM_RN_MR	MPO_BNST	VM_amyg_B	SO/SC_amyg_LaI	MPO_amyg_Ce	PV_LC	PH_BNST	PV_RN_MR	MPO_RN_MR	PV_amyg_LaI	DM_LC	PH_amyg_LaV	PH_dlPAG	VM_vlPAG	SO/SC_SN	DM_amyg_B	DM_amyg_Ce	PV_amyg_CoN	DM_amyg_CoN	PH_amyg_LaD	DM_vlPAG	SO/SC_amyg_LaD	MPO_LC	PV_amyg_B	VM_amyg_Ce	DM_amyg_LaI	VM_NAc	VM_RN_DR	MM_NAc	DM_BNST	DM_RN_MR	PV_SN	MPO_amyg_LaV	PV_amyg_LaD	SO/SC_BNST	VM_dlPAG	MM_RN_DR	VM_LC	PV_BNST	SO/SC_amyg_Ce	VM_amyg_LaD	PH_RN_DR	MPO_amyg_B	PH_NAc
0.0294939590934022	-0.0289985785238454	0.00231484925640091	0.0262968877641461	-0.0303021217509218	-0.0044404761437413	7.37660577879154e-05	-0.021276660303881	0.0268110947967807	0.023622388977187	0.013890248302082	0.0109853365215537	0.00456504131902058	0.00261085658054345	0.0165250886841002	0.0369426797409559	0.0536220093124048	0.0466105639528036	0.0603946701712537	0.0558729922485293	0.0554615439588197	0.040033733814907	0.0420426587619825	0.0317590240751014	0.0556363448099911	0.0576545690005874	0.0610576452369056	0.0520144299674332	0.0569924260298666	0.0561944020663499	0.0737116474872705	0.0836035445303834	0.0972992056924104	0.0965802912808215	0.104321507183535	0.103642730704629	0.106157284294799	0.103254350297559	0.112900692751891	0.115280802333696	0.117629655769788	0.111604506714805	0.106169557241969	0.112479455865789	0.106377955614853	0.0984581467857053	0.0985505102835303	0.0968407281192116	0.0969094543674588	0.100373428610144
[truncated: 55 more columns]
