# Supplementary material for: Nuclei-specific hypothalamus networks predict a dimensional marker of stress in humans
Source: Nat Commun. 2024 Mar 18;15:2426. doi: 10.1038/s41467-024-46275-y (PMC10948785; doi:10.1038/s41467-024-46275-y)
Supplement: Supplementary file 4 — Source Data [file 41467_2024_46275_MOESM4_ESM.zip › SourceData/Fig3B1_2.csv]

Row	NAc	RN_DR	RN_MR	SN	vlPAG	dPAG	BNST	LC	amyg_Ce	amyg_CoN	amyg_B	amyg_AB	amyg_LaI	amyg_LaV	amyg_LaD
PV	-0.100071551678881	-0.03416777388299	0.134978508994685	-0.101869396817625	0.0407692251456679	0.107915734784926	0.0136435455196933	-0.040829440353422	0.164465467486528	-0.1075020347271	0.0507076342946387	0.00537759293472384	0.127281215101637	0.00038337574762412	0.119751976183057
MPO	-0.0448861465038123	-0.0456134655650624	0.131068570451841	-0.0347564113036205	-0.0434037980957384	-0.00503306355705538	-0.095458346544215	0.0668354135166016	0.0486700641313965	-0.0108023262491689	-0.0388759818292552	0.063106741228628	0.0215833629249378	0.160837513644625	0.00954145117331454
DM	0.0216615923502981	0.0318684623968373	0.0553749627542847	-0.0105832545231701	0.0870248201976531	-0.0605664095966779	0.111778963147189	0.0720699286207905	0.110568630194391	0.1874128944686	0.0618140706161542	0.0837780060020813	0.0977388200989382	0.139112009956141	0.0206136282878298
VM	0.116189431838587	-0.0705582429303095	0.151359720290519	0.0127282481922858	0.105668146728702	-0.0826864584877473	0.0172786415403537	-0.0205700852633799	0.193372739586592	0.0511978222130985	0.165536338828905	0.114489331156126	0.0657109095456576	0.0624092022240496	0.115314240115855
PH	0.0528653374554914	-0.0808700441746496	-0.0528291724464742	0.0461218059170569	0.0298228535296974	0.0465178839610018	-0.110328132797399	-0.0383515374325897	0.0387365717216939	-0.0597470368157086	-0.000631865417297557	0.00642170089078143	-0.0727949551883215	-0.108827611108024	-0.0556894462001899
MM	0.169889468470868	0.0977613732940074	-0.0202401875094424	0.0183225566207684	-0.0391123121943951	0.00288599072701278	0.0229889309379245	0.0176559491811723	0.0865061407628962	0.00665266870948073	0.00108894370062786	0.0317492895417017	0.0358590296708354	0.0277226135319423	0.0851506821610986
SO/SC	0.0994392952928481	-0.0586457611492643	0.132038819742999	-0.0499170626675617	0.0204092819004753	-0.0409185954054988	-0.0529221774393118	0.0104331295544006	0.0321031972172097	0.168933520893813	0.0452000050194033	0.222533994196367	0.0689169603632492	0.0178913500516531	0.0250713186284886
