# Supplementary material for: Nuclei-specific hypothalamus networks predict a dimensional marker of stress in humans
Source: Nat Commun. 2024 Mar 18;15:2426. doi: 10.1038/s41467-024-46275-y (PMC10948785; doi:10.1038/s41467-024-46275-y)
Supplement: Supplementary file 4 — Source Data [file 41467_2024_46275_MOESM4_ESM.zip › SourceData/FigS8B2_3.csv]

Row	NAc	HClhead	HCm1head	HCm2head	HCbody	HCtail	RN_DR	RN_MR	SN	vlPAG	dPAG	BNST	LC	amyg_Ce	amyg_CoN	amyg_B	amyg_AB	amyg_LaI	amyg_LaV	amyg_LaD
PV	-0.0197663019527223	0.000118929238190658	3.30636197260308e-05	-0.00117526722458958	-0.00236903822047269	0.000206736919931273	0.00111229840815487	-0.0115392647437623	0.00678097286607732	0.000107383285007118	0.00109087391449166	0.00153313498052695	0.0218383636664437	-0.00160834787157061	-0.00299692380750314	-0.0047218825458111	-0.00153878694516829	0.00902551149360964	-0.000110708410853446	-0.00181226445005004
MPO	0.000131976542636487	0.00031995352473117	-0.00017201658236508	6.25710042601348e-05	-0.00270329110472107	-0.00679375296295916	-0.000503742629603385	0.00329462344079367	0.00554997238607122	-0.00289006909111374	8.15047668417668e-06	0.000354843801219373	-0.000737414109284667	-0.0140298428661698	0.000849162673183249	-0.00109717686317502	0.000154179074796701	-0.000552631661838575	0.0120550863585527	-0.00163084323047077
DM	0.00178463810920831	0.00962115090849949	0.000979582333530918	0.0242437021834127	-0.000730154164562478	0.000785221868014038	-0.00103435229915337	-0.00113457803129952	0.00310104888880209	0.00176767585236254	-0.00221325962569952	-0.0039253424131981	0.00486528464777148	-0.00629900483253715	0.00851419596870218	-0.0181725573474842	-0.000832234350650992	0.00154991185009246	0.00594073423813602	-0.000131533004879943
VM	0.00480810103578118	0.00790806452036889	0.00324334201601151	0.0176532836420114	-0.000139644915798411	0.000427966705393933	0.0089508695234729	-0.0100901243532998	0.000681759895885346	-0.00766637127357071	-0.00751348178579426	9.47468917045953e-05	-0.00015615856482536	0.00861808415727643	0.0038691537421788	0.00939870994254686	0.00083119787207284	0.000112712065949132	-0.00309365952150013	-0.00106878216428519
PH	0.000764968795668886	0.00173517682286134	5.13206920533145e-05	-0.0118584516799181	0.00491983963316775	0.00486268594532168	0.00277365729785271	-0.00322290632448036	-2.60057672814527e-05	0.000674943052045265	0.00124849746432124	0.010137067445246	0.000981470907504535	-0.00232623582382176	-0.00144599256249453	-0.000125506996748272	-6.86211186570751e-06	-0.00191238659550205	0.00401314496568243	0.0230734227927693
MM	0.00269052906787276	0.00106682537720362	-0.0057866340080665	-0.0139941652527981	0.00232306068600635	-0.00620676746095872	-0.00698815872778544	9.06907970146323e-05	0.00116413604942068	0.00362672900512614	-0.00136648898286847	-0.000469995319083552	-8.23357925196708e-05	-0.00221494118286597	-0.0105312257819111	-0.00533849303350372	-1.80827384518266e-05	-0.00462576875581251	-0.00184549882830351	-0.000476810391438119
SO/SC	0.00147101525883028	2.58044667546704e-05	-0.0030855958315641	0.00244799853030564	-0.00211870532912359	0.00449046683131209	0.0020983533109234	-0.0331419733599041	0.0121234656124687	0.000777786102197267	-0.000886713768840617	0.0142882955743511	-0.000782650486632955	-0.00696340312966352	-0.00246739616767069	0.000258309614413064	-0.00664002260574898	-0.00870420334562095	0.00023632904272659	-0.0106484203333294
