# Supplementary material for: Nuclei-specific hypothalamus networks predict a dimensional marker of stress in humans
Source: Nat Commun. 2024 Mar 18;15:2426. doi: 10.1038/s41467-024-46275-y (PMC10948785; doi:10.1038/s41467-024-46275-y)
Supplement: Supplementary file 4 — Source Data [file 41467_2024_46275_MOESM4_ESM.zip › SourceData/FigS8B2_2.csv]

Row	NAc	HClhead	HCm1head	HCm2head	HCbody	HCtail	RN_DR	RN_MR	SN	vlPAG	dPAG	BNST	LC	amyg_Ce	amyg_CoN	amyg_B	amyg_AB	amyg_LaI	amyg_LaV	amyg_LaD
PV	0.160970419814292	0.13575184391684	0.0823056284488052	0.141418180135136	0.158950990822485	0.0691625537656382	0.0391160329043585	-0.0237297562009287	0.0366946305087758	0.104641146085536	0.0156977490009064	0.0707745742334277	-0.0206044149860737	0.0704215765334693	0.101463899345078	0.0146085935136159	0.00345978332447175	0.161226770557618	0.0845057770820554	0.050804255554518
MPO	0.080566683666096	0.0307170893483133	0.0131504946036998	0.071876098328849	0.00709489009588554	0.00892408063977967	0.0888119582912928	0.108999017379753	0.00474346896294905	0.114603129005334	-0.067374386065283	0.0827236453188608	0.0708008208171813	-0.0223331359877803	0.116298737739575	0.0526740404894073	0.0496153505785545	0.0519749512917929	0.262803712568123	-0.0492140962483338
DM	0.164193683171729	0.190083617667046	0.154420768964504	0.278405710880099	0.112416200184057	0.09138449946003	0.00394166354182117	0.0631126500856677	0.00336642709195683	0.101946053261318	0.193353516571271	0.021881249812274	0.125315472032037	0.00520829108357759	0.179471655643761	-0.127701877394127	-0.00546009244622716	0.102590177816228	0.115855769991962	0.106200275452129
VM	0.148761500633705	0.147770550979278	0.174661898592941	0.25057696794555	0.0931169930823795	0.0661647419340034	0.0234362662629073	0.0159135888796233	0.0492740997502311	-0.000470326934736571	0.139452765774934	0.110850327862147	0.0773318652500944	0.20022118840743	0.28905631840013	0.141880058297766	0.118678917959236	0.0865694874657723	0.207378871420028	0.0539482937154079
PH	0.099936958236386	0.0556702823250138	0.100051075058845	0.229775356702381	0.00444553985006962	0.0319996861933822	0.0595502276177213	0.129991132828419	-0.0293027717500934	0.0179956538965108	0.0927077149334848	0.0324642219145772	0.0584396892188617	0.151266869422136	0.0954593146217474	0.169727981661608	0.0817618622410003	0.100227622493231	0.0617940575594316	-0.0564937062438072
MM	0.11902653712753	0.200883327557485	0.206234809449622	0.254330852977258	0.112570655234743	0.13976439839004	-0.0583752122623847	0.0991269911309692	0.170118330151523	0.0139392764155364	0.102130580404152	0.110295312463371	-0.0258673887652017	0.245772405635557	0.185339276821994	0.132053997918554	0.109645252205285	0.197409324399722	0.11890606623178	0.223530609521956
SO/SC	0.121333439005275	0.0247824629072164	-0.0237548705392298	0.0245516979071975	-0.0235685338034962	-0.0104541331268282	0.0358159999288696	-0.0690969438505234	0.0132187209015612	0.214630230998298	-0.00308992781227252	-0.0180719203576965	0.0934609446011483	-0.0965371993277706	0.0655501011918426	-0.0222739617902612	0.0497712233662992	0.0167604276188456	0.0707918630326474	-0.0550649159392491
