# Supplementary material for: Nuclei-specific hypothalamus networks predict a dimensional marker of stress in humans
Source: Nat Commun. 2024 Mar 18;15:2426. doi: 10.1038/s41467-024-46275-y (PMC10948785; doi:10.1038/s41467-024-46275-y)
Supplement: Supplementary file 4 — Source Data [file 41467_2024_46275_MOESM4_ESM.zip › SourceData/Fig4A.csv]

SO/SC_RN_MR	MPO_amyg_Ce	PV_LC	PV_NAc	SO/SC_amyg_LaI	MPO_amyg_B	MPO_BNST	VM_LC	PV_amyg_Ce	SO/SC_amyg_LaD	PH_dlPAG	DM_LC	PV_BNST	SO/SC_amyg_CoN	SO/SC_amyg_AB	SO/SC_SN	DM_amyg_LaV	DM_amyg_B	SO/SC_dlPAG	VM_RN_MR	MM_amyg_B	PV_amyg_B	MM_amyg_CoN	PH_amyg_LaD	DM_dlPAG	PV_amyg_AB	MPO_amyg_CoN	VM_amyg_Ce	MM_RN_MR	PV_dlPAG	PH_BNST	SO/SC_amyg_Ce	SO/SC_BNST	DM_RN_MR	MPO_LC	PH_amyg_LaV	DM_vlPAG	VM_RN_DR	VM_amyg_LaV	MPO_amyg_LaD	SO/SC_RN_DR	PV_amyg_LaI	VM_amyg_B	VM_vlPAG	MPO_RN_MR	MPO_dlPAG	PV_RN_DR	PH_amyg_B	DM_NAc	MPO_amyg_LaI
0.129820941487996	0.117138890678367	0.115943069441522	0.146656095091435	0.148328918338621	0.117225524817658	0.144078507791466	0.139926888626855	0.176285804009237	0.1768995768009	0.187126225910447	0.203686244871299	0.194885790517086	0.208233165730689	0.229439171507149	0.234311359597053	0.246817711739612	0.254968999330939	0.245608048621076	0.268069162592381	0.26536712939471	0.271795611831407	0.271037349660535	0.269567235042784	0.260408417241476	0.257483575366041	0.248675923355512	0.227230341336899	0.224528322420593	0.215247893435666	0.221328336193423	0.220450035951441	0.222864517982809	0.223300519664522	0.225718175561871	0.231188034169878	0.235003259384381	0.238037878338212	0.237154013234272	0.235069063445311	0.232900369357766	0.24298154542864	0.255380241186163	0.261688942736195	0.266671604867011	0.266311677431004	0.264484897955537	0.264427156189025	0.265727025081839	0.26297023267994
[truncated: 55 more columns]
