# Supplementary material for: Nuclei-specific hypothalamus networks predict a dimensional marker of stress in humans
Source: Nat Commun. 2024 Mar 18;15:2426. doi: 10.1038/s41467-024-46275-y (PMC10948785; doi:10.1038/s41467-024-46275-y)
Supplement: Supplementary file 4 — Source Data [file 41467_2024_46275_MOESM4_ESM.zip › SourceData/FigS6A.csv]

Var1
-0.152739902766934
-0.0378731127647822
-0.0595707031241662
0.0691408674398381
0.0109681013591199
-0.00711527230934735
-0.0817964773266581
0.210448397587433
0.18388776349847
0.00810979636544345
-0.102391293636549
-0.107697110668089
0.107757670218914
0.0759950234435431
0.115199519413469
0.0724103375998685
-0.00100152042137529
0.0301103073820249
-0.11238468713918
-0.0576333620965818
-0.108931603064714
0.0560236813312184
-0.162926958723053
-0.0160395779807656
-0.246532859638811
-0.201828593361557
-0.186447773286038
-0.0920591089052972
0.00892642759928482
-0.217900016690939
-0.0733521196631896
-0.0823413996690837
0.0585118614045367
-0.00373493226089574
-0.0145237804108957
0.0683690588022338
-0.137032862522306
0.14539394086588
0.101719371696835
-0.00614807524506523
0.316356334411083
0.143375026159484
-0.04949613422287
0.00995607537018001
0.284197168981421
0.0582762644370392
-0.230950037308341
-0.0156194446153845
-0.229137346127241
-0.0357459866231728
-0.237508668972741
0.11084054895627
0.09519042166838
-0.105573332344659
0.00357710008104147
0.278928474604157
-0.119229695826548
0.195274752765619
-0.0477772028418741
0.133725952869458
-0.0011362689796979
-0.0200433291049061
-0.0962991778042181
-0.0581042031393433
0.155241771173851
0.103274074118864
-0.142708472765254
-0.118507522304603
-0.0392575056976918
0.198405168293235
-0.27130531501758
0.0558480997841837
-0.0337661866011536
-0.0656659545260622
-0.0651035268884342
0.272434655844106
-0.110043641079065
0.00614026499443959
0.134820696781066
-0.115617534929328
0.0404476831660387
-0.00835980397396122
0.0964186166849055
0.0765570053191562
-0.0437519975841423
-0.0668998578632799
0.0413549108646504
0.119427319534335
0.0133261859335933
-0.171568704147151
0.0212747789031627
0.121920990733987
-0.227551338102753
0.0590159237961278
-0.00533243666074662
0.033126696088868
0.0824951406515821
-0.155214833178137
-0.131781908919393
0.100426167032372
0.233963087725003
0.14207594460549
-0.0953874435759651
-0.121995329662099
-0.056958098690045
0.152140785485959
-0.181349323466953
-0.0880706250279188
0.0229630975351108
0.11059350081801
-0.275268784471475
0.171922234536622
-0.0382999825399667
-0.0800465339773863
0.111453696991759
-0.141859887714109
-0.0630775426065149
0.0736567567141071
-0.0144081357088116
-0.000471865027460811
0.0456923162375955
0.0642700198430246
0.0177866274223314
0.0810767446273258
-0.130115793605889
0.121564182739365
0.109469779739635
-0.144476677528881
-0.140476748622956
0.0181059144643845
0.271835206142828
-0.0811648553148016
-0.185308093913527
-0.141848106324686
0.164987010979947
0.0937872907733388
0.0962424521772584
-0.0393401045623497
-0.181044948680847
0.0955161224971646
-0.149608840008605
0.0725110573098287
-0.129950468258272
-0.0444536645048744
-0.103943110239609
-0.0373056057884912
-0.194862825562483
0.0178923518293009
-0.0676889465907472
0.0806685128950304
-0.021661851029272
-0.100744572957739
-0.098118612024364
0.161187117867597
-0.128857704422936
0.0711502776952175
-0.0225557172179689
-0.125434407585966
-0.0179299290803577
-0.217789171000904
-0.190896393634533
-0.0548129736279011
0.166632095617566
-0.0692509980038653
0.0673445716152817
-0.0371490882422616
-0.0101231209768033
0.0523588337679122
-0.0410274513204399
-0.109226366046528
-0.0687768573074356
-0.169676607768241
-0.0266281339786339
-0.0570283550712207
-0.0571510010508173
-0.011141810822803
-0.00838786601262904
0.122873807913373
0.213314279005805
0.0152298835416596
0.0380765717877738
0.00838393596284479
-0.206072140085752
-0.00851625664810666
0.0857405371283202
-0.230430505184509
-0.102470454645489
-0.0770701865868336
-0.0161558870114913
-0.129977889490316
-0.0589290047596564
-0.0267317242421072
0.0630679891164102
-0.115040396507895
0.0703997029617149
0.046407676011928
-0.1636111702791
0.056294141722225
0.107704344721279
-0.204934661145851
-0.0823532415262863
-0.0230463643662167
0.0560397816608365
-0.0495149556581538
-0.223994144960195
0.081526378610009
0.050996934257413
0.245613412718391
-0.101757935714313
0.0461411533492513
0.0388364986059049
-0.118784480148016
-0.0331312719133266
0.252390133988943
-0.0209791996310137
0.141497958901394
0.122482301494983
0.223339581837891
0.0274066942187676
-0.0143492873018871
0.0864059280074083
0.197135210523199
0.128491335278891
0.184457834885733
-0.0790608001978602
0.0522735127439807
-0.169139719251703
-0.182056280143321
-0.0880952533210836
0.046007992581884
-0.263892565450577
0.120988527183692
0.29745040172247
0.00842718620459675
0.0211128833004385
-0.0280926513271623
0.120291784415842
0.0242768092791161
0.170573178735026
-0.122673055775754
-0.0743880939935659
0.0106200189610928
0.1573012919113
-0.126300324436995
0.0616631987404225
-0.044558999165511
0.077866225477692
-0.0136088762850913
-0.159239164733456
-0.30940271270061
0.0670536182110542
-0.0291489004719133
0.121998625867664
-0.035220908207591
0.000468764906503941
0.0878709408002305
-0.0503305068957836
0.0773751009853857
-0.093789501539974
-0.0402483188194684
0.0449150946656841
0.258695908651282
0.0500063211232507
0.236933160465851
0.101058410100541
-0.0842112333744555
0.17963502639737
0.0290244577275975
0.0529687696711972
0.146163220214666
-0.0316656846154617
0.142607951624933
-0.0112615442616514
0.104871115115136
0.0160175296839721
-0.0351784101297406
0.0149065830262507
0.0891914352369912
-0.150501543293733
-0.198659097711083
-0.217261105175138
-0.17692753568813
0.143683389629978
-0.279096852833405
-0.000665815915510402
-0.113978175517011
0.121245300302663
-0.152541360830267
-0.0138582078752946
0.2054493933935
0.225820131940408
0.0654728070514061
0.0877467949300688
0.0647311928447189
0.0890951419903014
0.0439991970689864
-0.204871526394634
-0.115708548920824
-0.0446401125150597
-0.0565617759167643
0.0517483452836752
-0.173103276988037
-0.0830501066367614
-0.0201049693024501
0.0555316195337099
0.23159766475688
0.0580870989851117
0.223338674281881
-0.0604945269630682
0.0982601843663553
-0.121622988842048
0.0250975468774743
-0.132624829585114
-0.225015309776556
0.197713445649817
0.0564220843653156
0.181443856634891
-0.0104190623659208
0.0361980592977719
-0.123459869392978
-0.0307340404474111
0.103510861279766
-0.0245228840449944
-0.0819580447230569
-0.113968536120359
-0.0854215735624659
0.0775675416873125
-0.0401770440502893
0.145982549819937
0.0639490344041317
-0.028954481274687
-0.0843434764193955
0.0969500167458366
0.0163282164527777
-0.0788971819608666
-0.0114548560028351
-0.0491872894416827
-0.201102609149303
-0.136964408906066
-0.288394368411252
0.0351621578485576
0.0744095289193399
-0.133472247724608
0.123766513738616
0.0341761810612349
-0.00260227186383283
-0.110242791853099
0.139822341777929
-0.076986111754242
0.00523882342356748
-0.130737366500628
0.143917164201595
-0.0105421092193294
-0.147222953479824
-0.135723540866048
0.0497686099717359
-0.0472472684273339
0.0986713539358362
0.241636168773971
-0.0944276536938225
-0.048929327598874
0.00115947455716459
-0.358509592265407
0.067756964665843
-0.0260199929432102
-0.0856451374128767
-0.064748981610753
-0.0476822261327671
-0.013312821383008
0.0412798771470738
0.197012783987563
-0.156309600260214
-0.0249774551135378
0.0247089067188889
-0.0386979521540493
-0.00229265217506573
0.0255997270298375
0.0977636246878944
0.043613709658149
-0.114260400831925
-0.129329827452528
0.15713189122227
-0.125027497954376
0.180955161670618
0.178055973567344
0.00397669290136347
-0.0344891279674577
0.129540757474318
0.0656152547970471
0.214935328732753
-0.0674544241828525
-0.0599823014143554
-0.148933437169592
0.0433636199051389
-0.0700854666035396
-0.0158301473746925
-0.108032168645058
-0.0447300081799252
-0.117750671722608
-0.227381193977801
0.0142341558165717
-0.0484848777926125
-0.165200029606587
-0.0668329244404649
0.196429795947289
0.00127736222898175
-0.0670111051437425
0.103561488988723
-0.151985311612677
0.142652445542406
-0.00810258310991104
0.0207909630249279
0.0320018542418726
0.158438083447068
0.00442928267232969
0.0410239262570867
-0.111135840301525
0.161415961681439
0.0612500706407365
-0.132362627701945
-0.128127942478694
0.103273705997418
-0.030973689058985
0.0339502962837764
0.038923476753309
0.0759536172207192
0.0360086967603971
-0.0838908161474927
0.111371325969763
0.06880557333589
-0.129364955041359
0.0165909742216204
-0.092850105605171
0.0913232992564106
-0.0950973210389245
-0.103689820442499
0.068696950918721
0.123643528733204
0.0510567480148979
-0.16450115086849
-0.0947214518410127
0.0956182394353251
-0.0517461893683559
-0.160741227093589
-0.208020801061169
0.153258169248977
0.0101888268444728
0.0589464999631333
-0.0307743692682093
0.0715831974172077
-0.0454513229291569
0.316210019314263
0.0102949442012202
-0.0845187855331539
0.0726455506870805
-0.159455924344801
-0.207041579254884
0.104932814410842
-0.0259988631807935
-0.0743902892731342
-0.0498833040136516
-0.156411876876207
0.180915671932803
0.000316804262969389
-0.0636725425611221
0.133728914513792
-0.103686647826482
-0.1327322698346
0.115739286299446
0.100124744061982
-0.0533318558308478
0.0807767303734231
-0.0297964405151163
-0.157252396823067
0.12053497074311
-0.0737368474705302
0.215192904070527
-0.102251132146865
-0.0163902800583183
-0.0823262176485316
0.115008785882855
-0.0777564107518735
0.0710503220473078
0.0462278243730788
0.0209467682948215
0.0030198014482023
0.0440290531878114
0.199600877698473
0.0752121732642544
-0.00689145489137868
-0.131210862501958
0.0255901040011374
-0.0223006657778597
-0.137263410014982
-0.0231519370875371
-0.038471180664465
0.044028749128342
-0.0581786681153392
-0.0247135791902671
-0.080144654759826
-0.0655188116730875
-0.200105182579771
-0.0759624631188839
-0.0649978047345011
0.00246634441943086
-0.0312501011859239
-0.0902214837209836
-0.145061628813588
-0.142316099267321
-0.0539089046643563
0.0759004705678512
0.20193709282144
-0.059181440786232
-0.0690770950538517
-0.0415453362778798
0.036954116318878
0.0876880588201708
0.107452876909286
-0.139020483897069
0.0333883548656793
0.0651648555974916
-0.0484905720629342
0.103105977365885
0.0695250870595849
-0.280407343215167
-0.144917077832264
0.0585593627776133
-0.0250514263380052
-0.03930635162199
0.0922271240588151
-0.0858798558273358
0.10227573012425
-0.103389363752682
0.0170991449958058
0.124052240156246
-0.103399083500648
-0.0673528893171345
0.104363895046576
-0.0142916329606462
-0.0460423466885118
-0.1054851175776
0.0365491811669469
-0.0408125951309004
0.0375414412146916
-0.117619413123088
-0.0232637713802332
-0.0938568989524348
-0.082167938172627
-0.0256736128442385
0.151531199366279
0.113544588366586
0.155652519594532
0.0184445788763223
0.0422823228715208
-0.0546842038463722
-0.162254816279784
-0.158315964798713
-0.130729410247388
-0.0756412024433373
0.0349871523553164
0.0653023598921861
-0.0114059528112893
0.27311824239534
0.254949961985191
-0.0768357511196409
-0.172385002636495
0.0400795490420542
-0.0984749285072118
-0.144182994855686
0.113767498466172
0.0891554026789596
0.228743135933017
0.011581144932549
-0.197869301233771
0.0635089155930313
0.0648467335881134
-0.0504293433380699
0.171227264959355
-0.158937999260024
0.00044233260091235
0.0489727892103512
-0.172242668651744
-0.0990132109171376
-0.02383200452223
-0.0543121543127698
-0.0553404277454513
-0.0182594012029957
0.163013657725455
-0.0924873409463776
-0.103368690470932
-0.0268066902419218
0.0181802749807392
-0.0305475346599056
-0.113198205749807
-0.0273039212040068
-4.86930856691804e-05
0.0823073890402213
0.0125002456623678
-0.040193503184069
0.231680502256225
-0.00114372146106066
0.0672619098073295
0.0152320268958872
-0.069101568587268
0.0361305306001424
-0.0820360584094816
0.0146861221702017
-0.0896335207673429
-0.20646375317319
-0.148294755013748
0.161509656756455
-0.0447293754558642
-0.0220122369954566
0.167837176558726
-0.153432223484882
-0.140634053779769
0.0576294453892493
-0.0805462340654428
0.127644997261001
0.167223458330428
-0.113021001094826
-0.218738153472194
-0.300272705464511
0.267088322592243
-0.071036736730029
-0.0302287173804461
0.178783981491951
-0.0817126051387208
-0.0728538726335908
0.0190039791202376
0.115323232886705
0.0690576680879888
0.192761493322563
-0.180050853848193
-0.143257065763579
0.07821152790497
0.261737457498328
0.00574738814494204
-0.05315980049908
-0.0379543712850148
0.148591206292193
-0.136743712900452
-0.076368829077242
-0.0598035377281049
0.00437625528314292
-0.122571898152922
-0.0408887340164503
0.14183543662636
0.146837651015542
-0.151532129205436
-0.0181880876801176
-0.0219815677015847
-0.0819255821219897
0.0322544147942914
-0.0496146234588414
-0.139061192736807
-0.119728257085001
0.0217726683497204
0.0456111461295036
0.199761347639853
0.0701136564787113
0.16346264296038
0.0692604113794392
-0.0596147765957376
0.140893433028902
-0.0516898091342734
-0.0295664616962893
-0.0372140114897859
-0.0725446633967945
0.093080547781598
-0.231625703599958
0.139430955456837
0.125097062587159
0.00393223423748283
0.0683181933245809
0.0589950134326464
-0.0471804488213374
-0.084551611527503
-0.125838504468777
0.111127698277009
0.0450963381447313
0.0709308100791475
-0.0274989111729172
0.060752560157771
-0.0680854337443433
0.222331332052412
-0.152104836909641
0.307078931841744
-0.0628443354446199
-0.0780915713828397
0.173428229980067
0.15463421285268
-0.178933427035284
0.0529104437233752
-0.187602229706012
0.0167141130384532
-0.291899973022534
0.0645236709367547
-0.117742202707683
0.00451133438247661
-0.00446165323467301
0.0419272961625118
0.0388557427766868
0.0283516656485019
0.106599439115831
0.0428489261914506
-0.105495232674998
0.123355663090348
-0.146941424711707
0.103234223786367
0.0821762451163527
-0.19654846290204
-0.00780310001738659
-0.323137438667695
0.359102067663821
0.170539225109924
-0.048451241929523
-0.0202542879343004
-0.102379935416907
0.226509353809666
0.0356240919207206
0.0534049969075634
0.074302612568819
0.15907876586119
0.00264275288526636
-0.169187019377665
0.229096559038224
-0.200097827267916
-0.204462713870256
-0.233419131288249
-0.16793279087944
0.121461350819486
0.139264541498481
0.193951470847768
-0.220252165732267
-0.274616650061346
-0.123190021000127
0.102999305659012
0.0317311717560541
-0.0183770847861327
0.190931055050339
0.0427640328652128
0.0879157224032019
-0.170368129322694
-0.0452978404896289
-0.035042614927894
0.239713914018045
0.0184524994439644
-0.141947145997339
-0.0374513851630109
0.142735140523085
-0.145313863178259
0.0425167492541099
-0.0644015968792785
-0.249092289936869
-0.111968154685525
0.0791699219191651
-0.0341576403747527
0.172501171357221
-0.0683730836376952
0.128933925784315
0.0982439976729454
-0.160881337727712
0.0271043678443562
0.0267499268367044
-0.0500399913216369
0.0463853947550253
-0.0403316210743077
-0.127964165203999
-0.0688879292863207
0.184495103419405
-0.136334869592957
0.0361194115720074
0.044500184609071
0.0272133381642317
-0.0748758109401029
0.0672965954542762
-0.00334026214850246
0.259193157140616
0.0606895350724446
0.00385275421466517
0.046332448834268
-0.0200358099485145
-0.127774077122685
0.0299010938916176
0.0818225064603947
0.147606774675223
-0.08645900869277
0.0787222838601441
-0.0587187933793759
0.209330523893697
0.104301547575869
0.213723259263575
0.0124844600594588
-0.12982864437454
0.00829602506622942
-0.174930335390451
-0.0634769325525002
-0.0207654275856323
-0.0211920877991107
0.259692056172526
-0.0567806008832815
0.106357286728787
-0.250268930150235
-0.0119557471291667
0.295620696696743
-0.00560076553779656
-0.0542386477873686
-0.0855187084283649
0.209928804578357
0.129914356798294
-0.0876657048917515
-0.0974764640185669
-0.220968991520806
0.134220031851162
-0.0199312847171823
-0.157630567735092
-0.122446521524515
0.0920889955790586
0.0552539132601712
-0.111240722827642
0.0255999734446268
0.0255053203796628
0.0266309464959749
-0.0466841058936028
0.0636130047572417
-0.0208269545803294
-0.000996991759209917
0.0373135288359223
0.0230674057433496
-0.0919610084198503
-0.223542388959308
0.0257548514383545
0.202988348209599
0.0126933636805844
0.0637573859165797
-0.0185500010037561
0.17070170714527
0.123481295305239
0.214857381087122
0.137482101026373
-0.132956014571142
0.00946496435923436
-0.137717336395015
-0.0648000445079403
-0.0685930618154483
-0.104010693977108
0.00240826630980679
-0.114010889272723
0.105081385068113
-0.0813256812257499
-0.132850760196393
-0.159155681093143
0.161096681072409
0.0468998152370848
-0.043368925399783
0.15384014010982
-0.170797989853706
0.0421224192172331
-0.22866143968476
0.0494784109676811
0.0353371960656439
-0.090126113757291
0.0971440776995917
-0.0872707155850575
0.146430105315567
0.0832684911519747
-0.212993288428614
-0.116259085017184
0.212010996403705
0.0593139002510877
-0.153802532190779
-0.0586994659915344
0.0398194548366671
0.0420629175317314
0.0931131040541979
-0.23371364354126
-0.189269462224475
-0.142730998163536
0.214645382478998
0.0490323239272804
-0.120030333890436
-0.102149341808155
0.136739582934734
0.273618946130063
0.0869318622709354
-0.143158195447938
0.0854088364816402
0.0275966818739066
0.151163720590209
-0.0117805401611272
0.260963723102904
0.0512199735321015
0.0147741366127767
-0.00781111983697633
0.0381101443939149
-0.045582848811667
-0.0280505022994451
-0.16665651936887
0.12283502315278
-0.0250505667358805
0.181619786669607
-0.0174175972341086
0.166213978399954
-0.133621337360387
0.0976355647792657
-0.0299386144297239
-0.0698941240958189
0.0447990666870859
-0.226188563511007
-0.142084947152018
0.00756177486130513
-0.139033299781426
-0.0132716622212086
-0.0772953801898451
-0.168498272299129
-0.108521608099278
0.230663330068075
-0.12993801719688
-0.225046837218976
0.0252434085345692
-0.0871733544882753
-0.0230407520324974
-0.00825723383836777
0.0726800298121062
-0.0302779440987007
0.0542588271988631
-0.214233966418078
0.0596725956715243
-0.0112806221498408
-0.136264817514716
0.042510116027493
-0.255102646216437
-0.137490039770249
-0.188593655852388
-0.0481595037653903
0.0411894956062233
-0.0221504211819611
0.0151767436457524
-0.209852055084154
0.13066919490219
0.0489096775635333
0.208593728138368
0.252280688323396
0.139547720983352
-0.0459697281278099
-0.0229304935392179
0.0540347770427452
-0.134410078118005
-0.0128395633463266
0.0410268162280177
-0.0142330209056992
0.0381715879278773
0.0930971641047782
-0.103427294155321
-0.096446275902854
-0.202674547364572
-0.152792881966299
0.102241526242957
0.0584490886516757
-0.0650068616520821
0.0246335254621916
0.0158447059357716
-0.0150206267399871
0.0782319899442574
0.183232588918001
-0.0704239625377916
-0.0461523348679078
-0.181043028836883
0.102950372361211
-0.0214178773309594
-0.34543258029994
0.139777141629161
0.141759403640485
-0.197170798151838
-0.10966445805895
0.233260282620104
0.170548102223157
-0.164778535989992
0.229424866623381
-0.116610431713264
-0.0703197532232554
-0.00587734390793533
-0.0294733287466623
0.0132517983935934
-0.184477603819765
0.0284171764521858
0.0023945265174521
0.0296506569303262
-0.214022643659692
-0.16588966111212
0.0760351479971559
0.0900449540629678
0.0446325536364163
-0.161669444174912
0.050435366696963
0.155422465106904
0.0644474182935636
0.229170994855612
-0.15846704920577
0.097476758594424
-0.0203949348886784
0.0439621155109497
-0.0282981630705
-0.0552032322533238
-0.100335132904977
-0.101327547593223
-0.038499121053138
0.030954994871851
0.0342183500268835
0.227059578782648
-0.0241829450288682
0.14276132000534
-0.145447434099439
0.0535764015073271
-0.0116106285453544
0.116626735912294
0.0109399801882252
0.0168685656484624
0.176003679423085
0.0958558062901799
-0.0842413219487205
-0.0206990245089767
0.179081695212407
0.0814802755774676
0.241581233884047
-0.154001083998621
0.157374428504234
-0.00963539065621441
0.125005725257457
0.112913204140061
0.00818317024269097
0.0358942558391419
0.104409391140391
-0.0698516905350259
-0.0294707077167388
-0.0149958013282572
0.0484842021750724
0.142424117780187
-0.11990763696584
-0.111564798341014
-0.0166918482563326
-0.205815847899073
-0.0437777087326287
-0.110996589854315
-0.137508769353024
-0.0400635947424899
-0.25491458854904
-0.100063289607722
0.0723024171435779
0.0288569055973115
-0.0762021150969234
-0.0360798585618545
0.00448221918906761
0.119416701089476
0.0281277311815647
-0.0320800251109764
-0.0807698071205252
0.0320124273837046
0.179547348639743
0.0208853761154924
0.0407507072199662
0.133929354907118
0.1275710161879
0.106668435999162
-0.214167274397853
-0.0889868393428364
-0.107647669797782
0.00445572859177265
-0.248560814137322
0.112236907707587
-0.18496290646319
0.20614218545802
0.16460376714738
0.00804497686687212
0.118095893398724
0.177122648601901
-0.110563536464517
0.00548584424621228
0.0496349393801251
0.110040786456245
-0.0365744368165206
-0.0627383554273284
-0.10869868708564
0.138464322524911
0.145467777713359
0.12402231787102
0.0387293165670171
0.165361316257863
0.0193570098772694
0.0695588661183664
-0.147481348013986
-0.146721866161403
-0.126459388033267
0.168595111446422
-0.0285924176872781
-0.125686522004755
-0.220621928163585
0.0888988965356145
0.160187962789412
0.311682137475895
0.0880624901033809
-0.0623840241796257
-5.73289499410892e-05
-0.0359499102427708
-0.0281090604895316
-0.0457492217705287
0.183532868997808
-0.11445942472089
0.0398887606721466
-0.202185571479566
0.0349817091162662
-0.0493120648372331
-0.1043956103182
-0.250286945807723
0.296633464886524
0.0588307414972113
0.220039752286578
0.00459305356927595
0.0787080518954022
0.136612945831797
-0.0247179012233742
-0.0764836844943352
0.0951053865110066
0.181452019948966
-0.2996758893521
-0.161133155116746
-0.0716042157852278
0.157573191472951
0.023669513368876
0.0725474713307781
0.110431593033406
0.086810979776607
-0.0370254178987383
-0.0673045390406113
0.0761256363167977
-0.0601714107633616
-0.176628089692465
-0.0223539574638361
-0.0356964379597617
-0.156867266272296
0.11509387999925
0.38951559976311
-0.208469321947763
0.0596104019074125
-0.0856098681941015
-0.0889301664224179
0.069035128374106
0.147859487746389
-0.150805016604067
0.0376347006692802
-0.190021084324784
0.052369049536572
-0.141679711730518
0.133593614319764
-0.0528735869166485
-0.110724154940253
0.0377433634540096
0.069081763385584
0.0191274026723949
0.0394963415413055
-0.0292601774927388
-0.127273244999564
0.184155777922112
0.127073159103051
-0.158985519606586
0.054433005673116
0.0605781208999466
-0.0340565137255522
-0.146945507008751
-0.0903645169440524
0.295446337059359
-0.123857886153471
0.0219295919701033
0.184698534409751
-0.150852788464225
-0.0331178555170357
-0.0359451255029114
-0.027890233651173
-0.0688266196571154
0.148361243092303
0.0757246305112622
0.0373221973728573
0.0639711318735494
0.0575978737328897
-0.037890735908859
-0.0354276957060171
0.0069170971773694
-0.101011635464427
0.192504634721698
0.23142060013447
0.0189169593131127
0.116148805628003
0.0862110958973561
0.0771634642696658
0.0456063399164998
0.104162857744999
-0.0679748875954414
0.00754630777274324
-0.104653447812562
-0.0160708262156934
0.0351364264975341
0.0357723514365007
0.0709471652201971
0.0540192758312349
0.00753932252799809
-0.180069712695134
0.0850788704870507
-0.130764530436423
-0.0165189043381415
0.0366328577751217
-0.175608954453559
-0.0498400629033863
-0.161175027562694
0.000913753496632455
0.289462646592832
0.186663465275416
-0.0372437257566128
-0.162941628717546
-0.0551682131734474
0.174791815329056
0.185217616737671
0.093005890019475
0.109211436291731
-0.137309709285732
-0.144985604383766
-0.0786602573315211
-0.128011508157851
0.06524085720923
-0.0512899034452068
-0.238571075953031
-0.0983561089158868
0.108276114026414
0.0761726962308368
-0.00982022477044465
-0.0767152121793448
0.0434763628326794
-0.102906806060349
0.0575865700980756
0.0246642746632131
0.147572776323162
0.123412063326799
0.181109819653342
0.0798837481261541
0.118568367627956
-0.0937907937769855
-0.0328598190142684
-0.0320341426255361
-0.0959004849900404
0.263278581633969
-0.0961924408910335
0.0419822320471015
-0.177588973151476
0.0460534863222626
-0.0605449999695248
0.297871934571689
-0.0695385869267786
0.125506121455997
-0.0712156916071339
-0.0385874908950698
0.146874623566042
-0.000515820406812809
-0.0602596328215911
-0.130986325921799
0.112481293278624
-0.153062597926214
-0.077634838960916
0.00427706913211581
-0.0949509326568382
0.0445980981586737
-0.172902266621233
0.0576004907028046
-0.118185421493632
-0.0561441422309861
-0.269414503205039
0.0762834757800689
0.0954109166996116
-0.199479524556126
0.00400534875363629
-0.12918720155497
0.162078251065607
-0.0487748147748137
0.108949805770207
-0.111657059622919
0.250614589620594
-0.0731337279069745
0.222637055197138
-0.12454560706313
-0.120006665878949
0.131117181929183
0.0786909646759897
-0.0612445154259459
-0.184625070195736
-0.267167265984054
0.0767116420945664
0.103443674264584
0.219516714765742
0.0144657884686819
0.107707317669888
0.0601023026727216
-0.0230127074962438
-0.0261858121388587
-0.0387658635811238
0.0213028449209096
0.0391635981188162
-0.148367667652287
-0.00618582239641471
0.0780317872385669
0.211784361613231
0.0859613067358649
0.179540637589511
0.10395591996364
0.0254408223707826
0.188911086862446
-0.00267749990157235
-0.162017345814357
-0.0767936135332333
0.154102840305564
0.134493676580621
-0.0523516798074528
0.0398616563382589
-0.180176917380148
0.149352424105898
-0.232707260323912
0.0384190424395937
0.107004164681216
-0.0452438630323337
-0.159966441717125
-0.0387471226316468
0.0622059075220915
0.0513027168044231
-0.045566238867721
0.0173095408842244
0.13102493544109
-0.205036036096085
0.201011961687986
-0.0584895646467588
0.0230366503915674
0.0021070586449193
0.158648152911241
0.132638643467661
0.0220419839018344
0.0833334513996832
-0.0431255378670383
0.038119596093937
-0.0321153748666138
-0.105849475353114
-0.0416744402575728
-0.174298292542118
0.0957455854150135
-0.1136263284992
0.107669031256977
-0.211030045573566
-0.094075427047571
-0.124085262338165
0.316495211006478
-0.0274237731696662
-0.110843080446485
-0.14751543186828
0.0460558868345779
-0.0401359631792921
0.0928294892297641
-0.0590998983674468
0.113085414935909
0.237360568202499
0.325440687357714
0.0587638559052661
-0.00819018340809163
0.216154516834222
-0.0268099677736934
0.0317382280657227
0.0114237852724873
-0.130131853115051
-0.0302967106711165
-0.0544746519490191
0.00509563576057831
0.128536951331168
0.207367320907102
-0.0350977143152062
0.017176998808075
-0.102126635263496
0.149264105984841
0.261372272583172
0.0448572225322585
0.00105338084926729
0.0289419197464108
0.0516941933529408
-0.217278081734593
-0.0289668459759089
-0.042621964051149
-0.00813663952622455
-0.17848463945851
-0.197710789436969
-0.172660213195738
-0.0704080642650448
-0.159274338223778
-0.0741518600555703
0.00814306294515387
-0.113335773898221
0.0396368360348413
0.00526970688208028
0.0218282148789991
0.0932653903987807
0.125134768740988
-0.134769705979726
-0.101566092043086
0.177151782747837
0.0506890914805193
0.00191005406170355
0.0192342226920349
0.0892796765717173
-0.166858945254812
0.283943541631435
-0.148887726841996
-0.0673400008116358
0.0352824264228894
0.0980141007305789
0.0973632057723059
-0.0541375932490234
-0.21942052242923
-0.0272025436384664
-0.0501597132657192
-0.0711353906088576
-0.178681071671461
0.103843950690888
0.0343657024929485
-0.102609716024887
-1.61256222464491e-05
-0.0386976805422425
-0.0121299220882761
-0.171879091431397
-0.0247428633220845
0.0193153312243423
0.0606513193262492
-0.086113290839593
0.152049952366516
-0.115929858950548
-0.161305233422162
0.175185324695974
-0.109607124373873
-0.279742072954148
0.105232017859612
0.0898422305854986
-0.0297957380179599
0.128927888931021
-0.0313508253318576
-0.00396279080461188
-0.219281595907388
0.128293678327227
-0.144227521899272
-0.0544899730822063
-0.0270233532234126
0.0830426972644865
-0.0798400449040966
0.354406516048231
0.00537972127043808
-0.2043830076333
-0.140997146192995
-0.0530238334724107
-0.0682712769717185
-0.0373664542696656
-0.0291600457676645
-0.15603435410444
0.168406273773543
-0.0274273188118084
-0.0740085613260288
0.0376577674551127
-0.163978140780197
-0.0732964818639086
0.201783376047922
0.213366495997451
-0.328941096871225
-0.0502673446001965
0.0263437173750675
-0.0771112559346126
0.0159692371383263
0.108806942036546
-0.0968108845022365
0.00241545711567577
-0.0443144421524229
-0.348266939628525
-0.0219154221210433
0.0292130947374926
-0.0862537783503957
-0.0586118454733603
-0.0961019670697724
-0.0624111433997626
0.0623975861047993
0.000715488189019164
-0.0203225153021104
0.0340409501611045
0.138866176506596
-0.0188240200480731
0.0115054575268025
0.0675714856485204
-0.057005163314918
0.0400760357563971
0.134560520391547
0.0170713632247681
0.0766255571677279
0.141543046398395
-0.0323054108136564
-0.038732200330729
0.221947604602432
0.0125624195137016
-0.0724097907967408
0.128305143838632
-0.148008577528406
-0.0673992899622963
0.0873007513555047
-0.00992517815838768
-0.0937337389879441
0.17587295128852
-0.0125627616947672
0.153156788292851
-0.0914020362404383
-0.0472497337922592
0.0764860018427134
0.163015313657929
-0.0178708482126699
-0.101131902498669
-0.073623824393862
0.0561965642647471
-0.157066938369852
-0.114340156952367
0.164416185795881
0.0379007438617764
0.0211905644251295
0.0483555100764199
0.136005847321994
0.0829016812366771
-0.0567677572452094
-0.182301064396164
0.0109896160067602
-0.0901790322143755
0.0119575033129783
0.119841319940091
0.00899182559705861
0.12624311883284
-0.14977084731651
0.0894515219447815
-0.119900920175677
-0.0489190114723405
-0.0103880914980334
0.238400543162379
0.0509633924412326
0.0274226533688609
-0.0206923750956281
0.153438818609434
0.179030876340889
0.212770023512534
0.125931600419594
0.0623586071912035
0.168455008644749
0.0455954958190566
0.0810056667396062
-0.11375625281383
-0.028735719676011
0.0190440588477616
-0.154357592250624
0.153177161319436
-0.116725360262406
0.208370868869991
-0.0327670927188128
-0.0194317533372215
-0.0740609055008525
0.170751210087396
0.0687933775738903
0.0327617394609869
-0.202348611068649
-0.108626694176083
0.106106245434688
-0.0917460536256575
-0.125658957417871
-0.120139250453432
-0.11746640311372
-0.0229356091129996
0.143747931747644
0.0591896815611407
0.0718226628975932
0.178100383174506
-0.199227169129923
0.0702973324611626
-0.00619849261448534
0.0545506153238343
-0.0943719882832331
-0.0314998663078989
-0.140803909723988
-0.148499741838155
0.0194705030016563
-0.103185061877116
0.107771896574841
0.0729164245900273
-0.0428896510045889
-0.0607626933860738
-0.0786627286194027
0.00100013014370195
0.0605236848977757
0.0141659243765017
-0.0470033732381972
0.0179171052980488
0.0285501971780936
-0.0608588055468542
0.144971232655504
0.207739076807773
-0.158062394600678
0.08249256301853
-0.166210082682127
-0.0251068838087667
0.129654454851241
-0.0393522926389663
0.0742306179370791
0.186939274892558
-0.106305774986402
0.0587113247170283
0.108248145211642
0.0811364460596142
-0.0909050757869325
-0.0645105151367363
-0.0899433418821286
0.0099027864579624
0.00740924417188809
-0.0673448279109009
0.00998740003413538
-0.00719932108600313
0.0144229411534328
0.207535650040997
0.222392957852063
0.120368161946664
0.0376235180176855
0.155234142905931
-0.0463470382355947
-0.123991938304877
-0.0567947618201429
0.031331164965556
0.0506613974451379
-0.0377402565203279
0.0191089490366356
-0.0119450516994063
0.288158873455856
-0.0122426755168038
-0.0192521080184252
0.0144829365360201
0.0213986114992486
-0.231978061393861
0.190641111782804
-0.035386404437765
-0.00908652927380049
-0.125635768025853
-0.177059931146021
-0.119356517302434
0.156796599573646
0.0725556501573609
-0.0330538393176679
0.227188113333268
0.106307744176411
0.0506525053780312
-0.185408408669526
0.0297371225044684
0.220385934186553
0.00336272610892223
0.130156730938221
0.144284113963742
0.194085444538542
-0.0403906230167267
-0.0206605212310575
0.16973930160439
-0.014864111642161
0.184933173370823
-0.00357096140474095
0.148124973043812
0.183426819355971
0.138796692256079
-0.00397780988775856
-0.0368422242051293
0.0363465670407548
-0.11887324491342
-0.0615117463258062
-0.135863342223577
0.0556050215628177
-0.096902476815005
-0.0763533234428154
0.0146220031267025
-0.0782160353723557
-0.259220084280472
-0.151362933955067
-0.119198102091988
-0.104411807049632
-0.109866899069667
0.108107901727678
-0.121605338420451
-0.00919947331063587
-0.0164680426914294
0.144445088093334
0.0933944029413704
-0.00730452033440567
0.0470920134473445
0.0230206384389227
0.0955301773238909
0.10007077448957
-0.0682832753669837
0.0101859157150838
0.0832061195446781
-0.215402419224251
-0.0733492689466788
-0.148155955893677
-0.14601064307086
0.0548410675106049
0.0768146898607621
0.198560640635567
-0.142805673030487
0.217411142892839
-0.020287816600797
-0.0489570061922496
0.0264381698662384
-0.0247743622037409
-0.0928739622659052
-0.0306320347200734
-0.0362237338854672
0.0709348487757114
-0.122055421123405
-0.0122472717408965
-0.0434720483463427
-0.0517204840812747
0.0962792670635616
-0.0540058581259868
0.0494938849301545
0.0506715499581347
-0.147203983816906
-0.0870216934698235
-0.136518238203668
-0.123717617904965
-0.123764225843015
0.108302122552078
-0.0447473986646607
-0.0828400161479078
-0.0702118389610705
0.00539681930009781
0.0162659120374417
0.136484244381625
-0.0649527720738574
0.0146732352770797
0.0877642885817222
-0.0235673588711703
0.0256687451351583
-0.0512939384790033
-0.0251275602478503
-0.162102537822373
0.0403242729053421
-0.019614827586655
-0.1337761614166
-0.194361103892866
-0.100071546665908
0.140158320842279
0.00357897640647112
-0.060605506158885
0.102359832602834
-0.0705973393712646
-0.0448847753453344
0.0441455651901668
0.108754924668393
-0.0247255999025404
-0.106480039557776
-0.0140970139046102
-0.0776340812273218
0.306286566662629
-0.0349999974534301
0.0744022934371367
-0.1624657640305
-0.0597781903982936
0.0778909522646989
-0.132938144617973
-0.248546137177756
0.0239262399184436
0.12749319984473
-0.0248448115955801
-0.0376588067723622
0.0186663934581755
0.0890577565343765
-0.0230672341176498
-0.0629078218503642
0.237025399137197
-0.115027355565144
0.0377355514796509
-0.13070880418766
0.0962811048086035
0.0817996527425869
-0.105056111073759
0.0173256329957757
0.0356330714324448
-0.0131590121003256
-0.0452946618516231
-0.0407317488011396
-0.101322201112579
0.0441271033859712
0.0991049449589827
0.110415335198625
0.123691334343038
0.0306606900631398
-0.0680525084893415
-0.193619016040109
0.067003872837927
-0.14022793608224
-0.0956164980875553
0.139941689285338
-0.139938833892659
0.296785589841151
0.185999401087398
0.0228932978498241
0.250816443606624
0.127887217972354
0.1778534693244
-0.0398382943277486
-0.061408663923452
0.156200166169699
0.0734724366206102
0.00220394835999821
-0.0929757575649216
0.0710561192171021
0.0386863160593818
0.029063509967729
-0.0165468389865916
-0.0996425881022668
0.102446514220403
-0.0678485620743444
0.0697556669321611
-0.147480939769635
0.127953058496839
0.26627514986997
-0.0150230780700228
0.0147820583580435
-0.0292601291344914
-0.0128705727794968
-0.0883822500942513
-0.00939223447560461
-0.0302524406474768
-0.0160481497566613
0.0686517054070089
-0.193321797860364
-0.0790904863359999
0.0248211973599155
0.0351267353687116
0.00427194995228884
-0.0427890387876296
-0.00924480931970417
0.138681914906994
0.205334829652045
-0.0389351499988242
0.0772335574586115
-0.0258583851732827
-0.104671647107579
-0.0590281041921281
0.0270844370663914
-0.034039811617736
-0.015293469189828
-0.0147331269405309
0.0660214953334202
-0.0491692499235439
-0.0263120016151252
0.0558926693546099
-0.0392974502850555
0.0364964939841386
0.0629555979674287
-0.110286841585263
-0.0416392613731152
0.106335425410267
0.19589177115487
-0.0908186779026611
0.182599617235796
0.0917257083358547
-0.0591751882219925
-0.0323786657477613
-0.142294612145127
-0.0718917335123905
-0.00771941459844817
-0.0488215107497671
0.0611869587218366
-0.0592295712371487
-0.0681500441476541
0.0912681798511694
0.154415283030111
0.053531929527498
0.119642240147039
-0.107579066097636
-0.153539469552769
0.0409457530235954
-0.194839902046222
-0.0263787177559
-0.0185436269798645
0.0971257516463576
-0.0890463983829236
0.0911754955979107
-0.0956293543996042
-0.189657327230014
0.0333333095349163
0.0435047611588931
0.0565646787424442
-0.121115206092288
0.193547705319378
0.0293785523359966
0.110981888576279
0.191869170148559
-0.0876312923732791
-0.271347602182088
0.109069746217328
-0.125829113762755
0.181946898003195
-0.127430648864978
-0.0387903961130095
-0.109921952215256
-0.279035381253851
-0.0608395865594425
0.211516679112985
-0.0656576201941513
0.100281912009792
-0.0116423241429515
-0.0539397342422036
-0.0079844393660981
-0.120093824499353
-0.0154107466406854
0.0410124633568148
0.194032457991983
0.0140004976319471
0.202328634366152
0.0125073312413007
0.0737277588377487
0.214744711886976
-0.118650116762749
0.026971505064805
-0.0171151607427924
0.25450378727308
-0.0394356688283396
-0.0341972603292775
-0.101653767881113
-0.0908867720003975
-0.0159124115444199
0.137870657140584
-0.0590190787298118
0.0313277213127354
-0.00961141911705123
0.174876303265972
0.138095135959289
0.106073264816404
0.187697618023659
0.0810653857531554
-0.0535763897310596
-0.117849142388252
0.264469496541817
0.108801555633216
0.0898321108384985
0.254953029405412
0.138098868504846
0.0504641549871466
-0.112401438738813
-0.0712428904193634
-0.0505775268865808
0.102031581149517
-0.0186287293875765
0.064907985862964
-0.135876775851919
-0.251621840510353
-0.085244018856427
-0.151703654467663
0.0500040251539571
-0.0648073248318136
-0.210654466468656
-0.0686866942792006
0.00753098424242323
-0.0120452041798312
-0.118149947808573
-0.00297632479798623
-0.099086611933776
0.0168486783845918
0.146914398759058
0.0085405991370284
0.106039851551261
0.0517894659514295
0.0146863448588059
-0.23461107070579
-0.014372716148583
0.0345071419049762
0.0953106282098221
0.0805869698521302
0.137019664447598
-0.0436191815756178
0.0603069777408541
-0.0519632612282585
-0.02397579240271
-0.0184427659953322
-0.0973478884271008
-0.350166156416997
0.0794985605387565
0.0210688853375455
0.0961734127992444
-0.0208102801107387
0.0716506766944881
-0.0225267597389873
-0.0123110952710594
0.0469479626922346
[truncated: 8,001 more rows]
