# Supplementary material for: Nuclei-specific hypothalamus networks predict a dimensional marker of stress in humans
Source: Nat Commun. 2024 Mar 18;15:2426. doi: 10.1038/s41467-024-46275-y (PMC10948785; doi:10.1038/s41467-024-46275-y)
Supplement: Supplementary file 4 — Source Data [file 41467_2024_46275_MOESM4_ESM.zip › SourceData/Fig5C2_whole.csv]

A1	A2	A3	A4	A5	A6	A7	A8	A9
0.202391672109186	0.193746326423538	0.137434393578868	0.145538460443858	0.133426942498038	0.13385887068415	0.16084391544215	0.164718675133111	0.160747923710121
