# Supplementary material for: Nuclei-specific hypothalamus networks predict a dimensional marker of stress in humans
Source: Nat Commun. 2024 Mar 18;15:2426. doi: 10.1038/s41467-024-46275-y (PMC10948785; doi:10.1038/s41467-024-46275-y)
Supplement: Supplementary file 4 — Source Data [file 41467_2024_46275_MOESM4_ESM.zip › SourceData/Fig5C2_nuclei.csv]

B1	B2	B3	B4	B5	B6	B7	B8	B9	B10	B11	B12	B13	B14	B15	B16	B17	B18	B19	B20	B21	B22	B23	B24	B25	B26	B27	B28	B29	B30	B31	B32	B33	B34	B35	B36	B37	B38	B39	B40	B41	B42	B43	B44	B45	B46	B47	B48	B49	B50
0.129820941487996	0.116277096322327	0.144730202136517	0.1917275812058	0.214433816993959	0.20780282514253	0.216643812698012	0.236032302005612	0.216077933083246	0.222637356068028	0.205189850088638	0.233206409586875	0.23729554610224	0.226403934433492	0.218581891177009	0.211319810327819	0.193506148093403	0.203417589925669	0.206516778481594	0.209147066118309	0.211261948920164	0.222764669792739	0.228010688247064	0.233016565080068	0.228232097602513	0.23616084032768	0.244419668466478	0.243292661970576	0.256607269042035	0.253896718873426	0.258507685153131	0.258735437103175	0.261703133520938	0.270178041624223	0.27261437267685	0.281562240601424	0.280381876420902	0.272575813378222	0.272184284955456	0.270816204093841	0.268489379994171	0.262113163215088	0.262978217765546	0.263189559821848	0.259835362646574	0.262686106278541	0.2691154967599	0.267637169738485	0.270857181144022	0.271463101261786
[truncated: 13 more columns]
