# Supplementary material for: Nuclei-specific hypothalamus networks predict a dimensional marker of stress in humans
Source: Nat Commun. 2024 Mar 18;15:2426. doi: 10.1038/s41467-024-46275-y (PMC10948785; doi:10.1038/s41467-024-46275-y)
Supplement: Supplementary file 4 — Source Data [file 41467_2024_46275_MOESM4_ESM.zip › SourceData/FigS5C.csv]

VMa_RN_MR	AH_amyg_Ce	PV_LC	VMa_amyg_LaI	PV_NAc	AH_amyg_B	AH_BNST	PV_amyg_Ce	PHs_dlPAG	VM_LC	DM_LC	VMa_amyg_LaD	PV_BNST	VMa_SN	VMa_amyg_AB	VMa_amyg_CoN	PV_amyg_B	PH_amyg_CoN	PHs_RN_DR	VM_amyg_LaI	PHs_SN	VMa_amyg_LaV	PH_RN_DR	AH_NAc	VMa_amyg_B	AH_SN	PHs_vlPAG	PHs_amyg_LaI	PH_vlPAG	VM_amyg_CoN	VMa_NAc	AH_RN_DR	AH_amyg_AB	PH_BNST	DM_amyg_LaV	DM_BNST	PV_SN	VM_SN	PHs_amyg_AB	DM_SN	VM_RN_MR	DM_amyg_AB	AH_vlPAG	VMa_dlPAG	PV_amyg_LaV	PHs_RN_MR	PV_amyg_LaD	PHs_amyg_LaD	VM_NAc	VM_amyg_LaD
0.129820941487996	0.117138890678367	0.115943069441522	0.12003874256726	0.148328918338621	0.117225524817658	0.144078507791466	0.180721771448242	0.192683051757506	0.187551637799036	0.204855600881516	0.203686244871299	0.194885790517086	0.201102977149398	0.224195556412029	0.234311359597053	0.240582124121742	0.240601202667702	0.243608151044646	0.243628507217325	0.243728883703915	0.243730221587596	0.244284873264434	0.244807903053119	0.245023712948991	0.245036194492401	0.246000321503423	0.247059574001079	0.244374923829146	0.245392268645512	0.244559445019903	0.244537108586194	0.244340183991156	0.24516886720504	0.258030397555957	0.261733935689935	0.264271710958998	0.26518163788336	0.265329467734534	0.265324309166591	0.288633043940296	0.285179523954998	0.286033468256237	0.276855358760913	0.277029854911324	0.27474812924889	0.275551330948913	0.27350197821034	0.274817937294923	0.271626977872934
[truncated: 55 more columns]
