# Supplementary material for: Nuclei-specific hypothalamus networks predict a dimensional marker of stress in humans
Source: Nat Commun. 2024 Mar 18;15:2426. doi: 10.1038/s41467-024-46275-y (PMC10948785; doi:10.1038/s41467-024-46275-y)
Supplement: Supplementary file 4 — Source Data [file 41467_2024_46275_MOESM4_ESM.zip › SourceData/FigS8D.csv]

SO/SC_RN_MR	MPO_amyg_Ce	PV_LC	PV_NAc	VM_HClhead	SO/SC_amyg_LaI	MPO_amyg_B	MPO_BNST	VM_LC	PV_amyg_Ce	PV_HCm1head	SO/SC_amyg_LaD	PH_dPAG	DM_LC	PV_BNST	SO/SC_amyg_CoN	SO/SC_amyg_AB	SO/SC_SN	SO/SC_HCtail	DM_amyg_LaV	SO/SC_HClhead	DM_amyg_B	SO/SC_dPAG	VM_RN_MR	MM_amyg_B	PV_amyg_B	MM_amyg_CoN	DM_HClhead	PH_amyg_LaD	VM_HCm2head	SO/SC_HCm2head	DM_dPAG	PV_amyg_AB	MPO_amyg_CoN	VM_amyg_Ce	MM_RN_MR	PV_dPAG	SO/SC_HCm1head	PH_BNST	PH_HCtail	MPO_HCtail	SO/SC_amyg_Ce	SO/SC_BNST	DM_RN_MR	MPO_LC	DM_HCtail	PV_HClhead	MPO_HClhead	PH_amyg_LaV	DM_HCm2head
0.129820941487996	0.117138890678367	0.115943069441522	0.146656095091435	0.138563514709609	0.141459971872559	0.117218503367492	0.141180150754376	0.137852838940113	0.168459422969129	0.159194351737632	0.161709893609147	0.16992352015697	0.18439139052561	0.180028409959744	0.192186756474843	0.21392205531562	0.222263702537373	0.194055726039366	0.206237671239296	0.188563345806144	0.195645471167146	0.187200609427023	0.205905989959493	0.206053800237255	0.212735657270356	0.214191433840442	0.215112844042576	0.215616704450607	0.217139809780304	0.203485424335564	0.195852379242332	0.193667082097659	0.187385284697404	0.171008008881536	0.168336057889509	0.161810012175261	0.158008615376863	0.163415943629108	0.152982519796494	0.156695049040981	0.157980501624133	0.161207706396588	0.162016334685986	0.162800291162671	0.162066112426461	0.159776697635512	0.156174289866015	0.162168395687714	0.165968830138509
[truncated: 90 more columns]
