# Supplementary material for: Nuclei-specific hypothalamus networks predict a dimensional marker of stress in humans
Source: Nat Commun. 2024 Mar 18;15:2426. doi: 10.1038/s41467-024-46275-y (PMC10948785; doi:10.1038/s41467-024-46275-y)
Supplement: Supplementary file 4 — Source Data [file 41467_2024_46275_MOESM4_ESM.zip › SourceData/README_SourceData.txt]

Source Data Dictionary for all Figures in Jensen et al., (2024), Nat. Comms.
E-Mail: jensen.mpg.cbs.de


We have provided Source Data files for the following graphs in Figures: 
- 1b,1c, and 1d (hypothalamus masks) in hypoNuclei/ and hypoMasks/
- 1e, 4b, and S9 (ROI mask) in rois/
- 3a and b both sides (right->Fig3B1 and left->Fig3B2) always the top (e.g. Fig3B1_1), middle (e.g. Fig3B1_2), and bottom (e.g. Fig3B1_3) matrix.
- 4a, c, and d
- 5b-d (right=1 and left=2) for the hypothalamus nuclei and whole hypothalamus bars.
- 6b
- 6c (1-4 for four control behaviours)


Source Data available for following Supplementary Figures:
- S3b (centroidL and R .mat files to load in the script)
- S5a (see signOfConns3Trepl200.mat and signOfConns3T400.mat)
- S5c
- S6a
- S6b (top, middle, and bottom matrix)
- S6d
- S8b (right=1 and left=2 top, middle, bottom)
- S8d

- we shared idxDupl.mat for extracting 7T participants which are also in 3T duplicates 
Values can be read from following figures directly: 6d, S1c (top right), S4b.


We further can prove source data files for the following Figures on request for HCP registered users: 1f, S1c, S2, S3a, S3c, S7, S8a.


Data containing raw data cannot be shared: 1a, 1f, 2a-d, 3c, 5a, 6a, S5b, S6c, S8c.
