# Supplementary material for: Nuclei-specific hypothalamus networks predict a dimensional marker of stress in humans
Source: Nat Commun. 2024 Mar 18;15:2426. doi: 10.1038/s41467-024-46275-y (PMC10948785; doi:10.1038/s41467-024-46275-y)
Supplement: Supplementary file 4 — Source Data [file 41467_2024_46275_MOESM4_ESM.zip › SourceData/Fig6B.csv]

stress	LifeSat	NegEmot	Sleep	Anger
0.265600413240367	0.154940891358281	0.18840160913436	-0.0101576340408063	0.137322656554407
