# Supplementary material for: Nuclei-specific hypothalamus networks predict a dimensional marker of stress in humans
Source: Nat Commun. 2024 Mar 18;15:2426. doi: 10.1038/s41467-024-46275-y (PMC10948785; doi:10.1038/s41467-024-46275-y)
Supplement: Supplementary file 4 — Source Data [file 41467_2024_46275_MOESM4_ESM.zip › SourceData/Fig5B1_nuclei.csv]

A
0.0452979666637606
-0.0139729188416453
0.0321706377123153
-0.00799113699879331
-0.0484628446438134
0.001731411202674
0.0153500458552703
-0.00154382574766879
0.0122724283779305
-0.0956242804606753
-0.00383748070560348
-0.00601571303211482
-0.0768143336640542
0.0756347480654187
-0.0258873994202575
0.0496372849313539
-0.0191124502647869
-0.0194765752340343
0.042070251520503
-0.0589729881200307
-0.175701917437666
-0.0284787099361438
-0.0647677520387818
0.0167165417885443
0.141955874200005
0.0170071403259637
0.0684141552979249
0.0123113565712172
0.186468799602792
0.0453550173567563
0.0400946301280824
-0.0309058669868151
-0.0228727625952062
-0.115597773695199
-0.041007584643213
0.135173172666935
0.0017469440634629
0.0927422710376797
-0.0191329996716355
-0.0681630079922313
0.0499269202546441
0.11762612534088
0.0522915708178893
0.0113458025589569
0.0128378289606568
0.0508898652425007
0.037675901438311
0.075896839418599
-0.00965412605674873
0.0999232273529826
0.0698259492595498
0.0640091343810442
0.0852529529239704
-0.0333366476195888
0.0545485256957641
0.0524853640077131
0.145211064435682
0.0210902473879436
-0.0556807207960902
0.0507700397506847
0.0227676493086135
-0.0343823532646937
-0.111348686682058
0.0590030935854521
-0.0608614783348859
-0.0372969651992829
0.0260925231930464
0.134763001793905
-0.143289932704561
-0.216619994074959
0.0323612095401034
0.0907258251888358
0.0748577406753303
-0.0923169535786104
0.0268933000196267
-0.0624821461892383
0.0201066824941664
0.0999428838854642
-0.023599344019512
0.0485527486281054
0.136942522453733
-0.069661352856882
-0.0719929231973138
0.0164569280039834
-0.0332302313190511
-0.039298770328105
-0.00386620667510506
0.0669317509338233
0.0734379789034094
-0.0037623823084495
0.0317819907398691
0.035537941957047
0.013143230931783
0.0407957340516258
-0.00984927331754182
-0.0902124218133073
-0.0918013807890925
0.0171373855865346
-0.0361896554801318
0.00350004055220749
-0.0917312313151924
0.0991040537825721
0.0735683048924281
-0.0237887223821601
-0.021905425594692
0.000413391170950089
0.0657091993730155
0.0609776516393673
0.034188332347451
0.0580444524868486
-0.0235062980015129
-0.0803034147471931
-0.0798932553949867
0.0121050864952311
-0.0509649075351198
-0.117902024066458
-0.104528758113261
0.0680858554729062
0.0279392304203298
0.0847352127448723
0.0264009586333594
-0.00410780532054965
0.00159583044316376
0.114140248638469
-0.0277284682562991
0.0830618138022114
-0.080143147230761
-0.0260734325047967
0.0322579638238055
-0.154719943396014
-0.151641428829214
-0.101164974791154
-0.0266900068879924
-0.0291003680242856
0.0392991114273936
-0.0238258546693563
0.0194486517711668
0.0749590563230113
0.0424837190063974
-0.0317789582517629
-0.0682884399237082
0.0607321587088522
0.0746837465754774
-0.0792502610108326
0.045142890952795
-0.0612560618146497
-0.0081351525757969
-0.00730250273380804
0.0554062841317487
0.0996650754324096
-0.0048937044383384
-0.0506645497462151
0.049794363010359
-0.100741961919859
-0.123211231037777
0.0286951371731811
-0.0610078497049143
-0.0191514884003592
-0.0863528043596929
0.0159849228726182
0.0606141089025835
0.0537562479333972
0.000235432942234434
0.120642183179129
-0.0938307220060311
0.0917892953546939
-0.00871668784237654
-0.0525717514933961
-0.0315563198041648
0.0712498705028019
-0.0573400275968126
0.0266679980246342
-0.00532099671149102
-0.089425628308977
-0.111587925331612
0.0856925169348356
0.0436787617807717
0.0698774110138436
-0.033907906052468
0.0623388715901909
0.0473616850964162
-0.115945494358943
0.0489060081876946
-0.102075017353284
0.0985942766771138
-0.0690123352950227
-0.159504459844432
-0.0929171010742583
0.10468628215291
0.0849102376275178
-0.0381214261804579
-0.0787961613717597
0.0647415361298359
-0.056526463777661
-0.112966320276149
-0.034104274929302
-0.0720056771427248
-0.00014310620265709
0.0339535804608647
-0.0548060061708332
-0.0608258034768574
-0.0779287025400823
0.140024591787627
0.128412132030629
-0.00900717649288269
-0.0259263485212337
0.0247242766375255
-0.126837841026241
0.101738845069157
-0.0177776367457862
-0.0652322472182455
0.0618310423881978
0.00693329236485765
-0.0449004537796672
0.142548939562939
-0.023674331576201
0.000251451299518525
0.0132003658262224
-0.00848617798023311
-0.0352842148724753
0.0402782349532705
-0.0714090485768411
0.014432727888444
0.033881442307904
-0.0304894177813209
-0.0454491347100833
-0.0160693682894503
-0.0908424085356535
0.072663363213386
-0.0590116537118821
-0.0843556016628466
0.156833005107025
0.0811973456294177
-0.0810576521841088
-0.110419246601404
-0.0260974735883073
-0.100959610306266
-0.0803417116141204
0.074935811156901
0.13354746145316
-0.0161707356707518
0.0777177498262642
0.006493678638976
-0.0902848615543671
0.0270343837123077
0.0826367247197926
0.0473580865664503
-0.0177609193825454
0.0259301665461134
-0.00682301471660523
-0.0237305020037936
0.0302508311117624
0.0308419011250671
0.0440365357799272
-0.136117926001744
0.109959396275218
0.126042457431403
-0.00203154151102496
0.0144398898622345
-0.0891727276243466
0.0441106703141037
0.0938967742370941
0.0966383349667265
0.025308127142969
-0.0386311020874452
-0.0289821960448501
-0.139460172336282
-0.0240277495508469
0.0174704634957442
-0.000407622915861565
0.0910073315583515
0.00375211863468215
0.0828086361986144
-0.055592691815945
0.0589720384343556
-0.0225995678243236
-0.13394816254556
0.0732326683114162
0.0430289800867505
-0.0797380854482268
-0.0164680875334352
-0.0865687027612422
-0.0210910038612824
-0.108703337619063
0.0197594194826475
-0.0696298124375791
-0.0690796262637347
-0.0556864088576895
0.0495411643151449
-0.0387884779693476
0.000368991022012953
0.0367105438073026
0.0558380815392767
0.116857368928277
0.086813703846348
0.0407416306656727
0.000705833698639724
0.103792529651367
-0.0598935086822656
0.0792655412195582
-0.0172133779050801
-0.0865087312330874
-0.120767274661914
0.0376879060881613
0.0835568130648996
-0.0147367693329912
-0.0106432595662869
0.0387244194338325
0.0983643097343472
-0.0416500722659626
-0.0552767797536719
0.0784308136636565
0.00913142649324167
0.110227422194281
-0.0062375016095026
0.0878437042761385
-0.0209566807112113
0.134732074720742
0.0508909502641081
0.0438337868460323
-0.0755231728178747
0.037228097291212
0.0476555065699458
-0.00740972588862786
0.118499923824814
0.151836165517517
0.0391829920568142
0.0225155722508196
-0.00419489868258457
-0.0636164140751323
0.0889868012758036
0.128691474883024
0.0238040260649363
-0.0543388435889224
-0.0394379547825924
-0.0568272021189013
0.0936135246097132
0.0999294617483443
-0.0610919970476048
0.024576102027685
-0.10457634563082
0.000781828933245369
0.10914031633825
0.0831427082797686
-0.0694423448395717
-0.0688733286253441
-0.0687165900487434
-0.0290221979037949
0.111793545972916
0.0676317893588788
0.0453133473963719
-0.0381573641861474
-0.0698290971565666
-0.128977889560299
0.0267815428640982
0.0323123484520659
0.0107996086502678
-0.0485279280257915
0.0362429753655025
-0.00341625139889255
-0.0172332187531521
0.0201066433483244
0.0142085242588219
0.00829479483868435
-0.1231192483156
0.0419572551111177
0.0689219701735213
-0.0289870085522464
0.0170175157675601
-0.0254902394398773
-0.0928693636158257
-0.00410167487857069
0.0203862999908576
-0.0860575175587837
-0.074723306657499
0.0818843384829918
-0.0950977151884039
-0.0193692591336095
-0.0140208136598795
-0.00914912471149429
0.0787477715659829
-0.0147119139324749
0.0897034269702774
0.0489117465123641
-0.055814641248416
0.181601075020721
0.0741629531196691
0.0574803630635294
0.0714402029700928
-0.0376567999979176
-0.045919212983943
-0.0549960859668292
-0.0347953158833399
0.0424890494552279
-0.00896235461729271
0.00172077571717204
0.00301341219298154
0.0765261407689978
-0.127812385390336
0.0633001003050731
0.0175819901831954
-0.00739791960052256
-0.0235072634791221
-0.121535768975808
-0.0236035580526578
0.0421491344912964
0.0998672994289845
0.0461656715211495
0.17978615457195
0.0185200068065633
0.0108819596121755
-0.0941868806604281
0.0292894593665763
-0.131759714766723
-0.0037143864406007
0.0445635620024437
-0.00359118428435509
-0.00833211305155977
0.103337008339
-0.0689617798890331
0.0999962297082975
0.144138713952046
0.0256284284760766
-0.0795476265156165
0.109764007679962
0.0763391184498781
-0.139422255850714
-0.0942318826511775
0.035246694137436
0.00935144732941837
0.0482629993787145
0.0742775077188024
0.0364092909994596
-0.0410113932894353
0.0729263807036182
0.0607949961103768
0.0294925475060977
-0.0173159483938578
0.0248066152132148
0.12300031285633
0.0390476649638061
-0.104723049168109
-0.0826877077416273
-0.090020992907517
0.0674397626396987
-0.0361200249850694
0.0889850260065198
-0.00107610827333054
0.0400422183124116
0.0743393068775812
0.000760202652756405
-0.113521791613511
0.00505268529802101
0.0643657466158799
0.0500650157223174
-0.0707116733725236
0.0624927325529308
-0.030771734738509
0.0789260165902253
0.155635073264362
0.0613018325045247
-0.0882592010163319
0.00299983583401031
0.0369364045255108
-0.0521989101686807
-0.0681606636293294
0.0376427763987196
0.100770844135937
0.00478593977938039
0.11412885410438
0.236305598676485
-0.0337694376613921
-0.0468389756203569
-0.00600292627012836
0.136847161270574
-0.0373749194539855
0.0030980686856153
-0.0796404270816562
-0.103550097064917
0.0488677871420267
-0.0974637444799581
-0.0868257462372248
0.0245514134487814
-0.155413743277724
0.00140542587051694
-0.116532783416597
-0.157713191789767
-0.0731877916925758
-0.0353353107030585
0.0279833920053373
0.0351215157406592
-0.0777297546475255
0.0770087042762751
0.0878620371687069
0.0369680135853259
0.0021488207429349
-0.0805404946851492
-0.0515191561072719
0.0697503229079994
0.0580631333536386
0.100688045272527
0.0459429453146328
0.0389656203976483
0.200399217448093
0.029764098030527
0.0617482435385966
0.0803785250322573
-0.0874916981180772
-0.061326770958349
0.0700714503012816
0.0262398625120392
0.0497800599611972
0.169984733701371
-0.0177149740262544
0.0360662021645234
-0.103360451809835
-0.00667186457352822
-0.0593771552578686
0.0119951998422626
-0.0698387107198849
-0.111250137259945
0.0119020439960517
-0.0520375969461569
0.0450365644712908
0.0458006703336327
-0.0731533760558681
0.0417409685708518
-0.0102989362799908
0.0469353049366012
0.0685230357265571
-0.0180420200242642
-0.0880936404561282
0.0999460477796982
-0.0252265595442069
-0.132162435438747
0.0535822306255495
0.053301020552712
-0.0418366005788167
-0.0179358137432153
-0.0326840194305848
-0.0209762073743563
0.0502400804089624
0.0489810488691047
0.0285274469536315
-0.0801661606196949
-0.0338800435661297
0.0873140413353504
-0.0132194520162651
0.0955573177945013
0.0449844890511811
-0.000456859584235773
-0.00614703920724635
0.135192415620722
0.0687821311608453
0.0877239243069054
-0.0633230760116211
0.0391414984434902
0.0588657481772375
0.0450270787986092
0.0676388508130415
0.00988219176843234
0.00802632015719527
-0.00171556718182675
-0.0235915457830771
0.00188692178683346
0.0136232773544189
0.00464990117655133
-0.0386162807727679
-0.0704187166227031
-0.160418344526237
-0.0388157281376131
0.0277411302098508
-0.0357200277995271
-0.160519411286008
-0.00585745491142996
0.084700810512073
-0.0264610604058646
0.0220099293476389
-0.00128628163344958
0.119997160995455
-0.115847884973923
-0.0101698035609375
0.0140708362136621
-0.0245558229391439
0.0489810551712846
-0.0239369168526996
-0.0227681849598222
-0.0399327394433061
0.0191423535050842
-0.0182063815956756
0.102714928821525
0.00922896622855021
0.076724260146756
0.0454418962138732
0.00854875685955133
0.0395350309334953
-0.0644876374020179
-0.0343674441169366
-0.0499237724339718
0.0520990996163437
0.119920003592266
0.0808076584547731
0.0465230324889666
-0.00160644768773387
0.0356384696633397
-0.0303812822346779
0.105187540217003
0.0704043200449594
0.125463453014122
0.0178552709075268
0.0307945097830395
-0.013388529850412
0.125346389982717
0.0425318922352028
0.0362022880628206
-0.0353922586653249
-0.110703025848348
0.0822789349641206
0.0285079125375668
0.0952841806107826
0.086620959560868
-0.129806451484631
-0.05365849251773
-0.000253986509710034
-0.0326305999185456
0.0826176924507267
-0.0692841046060163
-0.0213682090204609
-0.00186062705028911
0.0412934088389935
-0.0700097519133877
0.0563048405125232
0.145097175720225
-0.0517746874918573
0.0388676043494857
-0.031402026714518
0.066970595527976
-0.0135545439426591
-0.0954337155972535
-0.0208538719731611
0.0702343811626812
0.0285494498841919
-0.0386338081230309
0.119686711187565
-0.0708093766825718
0.113055536270339
0.0239944897266035
-0.0294946849014204
-0.0907793556267324
0.0798505055624776
-0.00612405112792373
-0.0908136581750435
-0.0520507643729646
-0.0999728569653813
-0.0451014073844192
0.0327135504917062
0.0934387728858615
-0.0347720736604998
-0.0382833624673515
0.0852725294953985
0.0736380481743001
-0.02816879280695
-0.0370319790800598
-0.0880839187521638
0.0447228362578075
-0.090583952433251
0.00405101931241479
-0.0154966909085712
-0.092578443543587
0.0733694418957832
0.0981502380698195
-0.0462104930085663
-0.0438479083989788
-0.0458439509141754
0.0306411727801492
0.0401838138210441
-0.0403139397598591
-0.0758355397300273
-0.105874235157351
0.0653162519975089
-0.0325526415593376
0.0679035597372991
-0.0397718865268814
-0.0112713095687665
-0.0391037971088985
-0.0120119778059661
-0.0169846607599314
0.0858111565106504
-0.0600046561322016
0.0268027757403835
-0.0752889045424499
0.0697518158907376
0.0585050260259401
-0.0901398321580892
-0.0382395440152773
-0.0506391235913489
0.0404004089414876
0.0462981533062391
-0.00580741467957208
-0.177287465334476
-0.0675349796337712
0.0444608980841964
-0.182280776091159
0.0123139709968081
0.138103686192829
0.106057973201114
0.0126042096509905
0.0643497645515552
-0.0896599182278403
0.0343493386107694
0.0363912652749361
0.0228912908431216
-0.0865854383809168
0.01679396423013
-0.00947815768553941
0.0113367104584856
0.00395571442409763
0.0569873353463836
0.0479261562271453
-0.00412837795569732
-0.0799451218681544
0.0438532367394
-0.0359183062203068
-0.0529277481527689
-0.0553590863832171
0.104759150247216
0.0949897387827191
-0.0711072133376416
0.0232788217169372
-0.102210715178374
0.0667086328234413
-0.059662842367897
-0.0989308837786256
-0.0578033612131181
-0.000993582824784214
0.0781920680881058
0.0179023164686311
-0.0681060507612533
0.0653954540217048
0.0726549988730963
0.0229960577449642
0.0365739150135895
-0.0235591389593833
0.140453204623372
-0.0674263078226355
-0.0256886565557769
0.0795310653800365
0.0100636504829126
0.102884421656124
-0.0263800382373726
-0.0338843263692428
0.0617105276493091
-0.0435559753603889
-0.0495336773397295
-0.03967440450511
-0.0221813180797068
-0.0924486276403093
-0.0619857089496023
0.0219530752405695
0.0856128844398927
-0.0950846175440516
0.0726216310846099
0.0895129426846037
0.0325470846575232
0.00762215534259411
-0.0995255291954218
-0.102275720148207
0.0837501570556051
0.00214100438879797
-0.0133341982961426
0.00113107353688024
0.0890671352904789
-0.14490864007941
0.0607488414724934
-0.125304679471848
-0.0618609838167556
-0.121034420888242
-0.116504960864008
-0.018811251230848
0.0858335787007849
0.0953718855222734
0.0487992095658239
0.0462559545019676
0.149882498295672
-0.0790793501785469
-0.0405223043207863
-0.000200581781402865
-0.016164620111707
-0.0369302624420835
-0.0777670620487571
0.0329823219805212
-0.0277348347053619
-0.0185201658445676
-0.018192468065698
-0.0173501141229161
-0.076636573553432
0.028115354277492
-0.0619578354634057
-0.0424554710888129
-0.103790478078213
0.0804424018616002
-0.00987563160165056
0.0358648593634268
-0.076015772070746
-0.185997636596749
-0.054972597121049
0.113648735008066
-0.047174390642948
-0.0576947952684028
-7.12165767375884e-05
-0.0507959306658422
-0.140861921412338
0.0617026068169456
-0.0568314363735312
-0.0339696049001118
-0.0146402281452747
-0.0108900149690356
-0.10180295423
-0.128257126421612
-0.0142542188429256
-0.13134634893266
0.0153386368966811
0.016086071940178
-0.0221557220980647
-0.0304856166773825
0.0411168277548471
-0.0388424383936613
-0.0172675327266637
0.0687191193331819
-0.0675705276688613
0.0238943289090164
-0.094770212479922
0.0247243182613702
-0.0543441350712969
0.0140980209071581
0.0933471462699439
0.0887851719160794
-0.0138895563693423
-0.115646713724302
-0.0449091719578216
0.174013860744309
0.0498262942142497
0.128912652966991
-0.0673142181431181
0.0332882410636875
0.128094508848601
-0.0479509514494243
-0.0675388261726325
-0.00180588867767242
-0.0230043803638001
-0.0886662870973804
0.0309560822726464
-0.024157549267298
0.0923003250632426
0.129020141723854
0.164334971785192
-0.0160440664286338
0.0456473692159929
-0.0396356817966494
-0.157041357206317
0.0784883997033986
-0.151642185257546
-0.118323360490849
0.0783349077838704
0.0666288967139634
0.0811862993789639
-0.0337468397046443
-0.0926283785137385
-0.0583865590026071
0.0335076142663176
0.018651561596863
-0.0140089427215639
0.0840224795456644
0.0290314134555803
-0.0010501488556805
-0.0125934489717691
-0.0374468497981131
0.00809437029531518
0.162012044805614
0.0779126629325986
0.0544435752299851
-0.0617382585885762
-0.0640434101965616
-0.0116117613574123
-0.0893276686873382
-0.0722960866938479
0.0161119383796889
0.0931608374804928
-0.0100047589496336
0.0701093883010193
0.018996906600397
-0.0109092557554704
0.113626793258118
-0.0683151918342182
0.0737187240752066
0.0608014744828309
0.0134289921219242
-0.0736501522319356
0.03352812598506
-0.0567313808661244
-0.00823448557893724
0.0857337205597717
0.00870916251531368
0.0910458450873547
0.0282029253281679
0.14772209547693
-0.0575971680717785
0.095399201123129
-0.104074099565603
-0.000838314798111892
0.0598967572271507
-0.112407446694408
0.00585222748196935
0.0203746790303725
0.0104119340083709
-0.102464388549388
-0.032140938315747
-0.092596643764923
-0.0481697633355757
-0.0409285730388929
0.0218754605094668
-0.00873061477553437
-0.0568935573229362
-0.0481248330876963
-0.00630387821439234
0.107707899842647
-0.00361051412035857
-0.0875054009818186
0.0304886681042968
-0.0480812828927053
0.0137665114581101
-0.070143336774172
-0.0596883119478817
0.0551219760673381
0.122579171978592
-0.0524443100008873
-0.00777758908855328
-0.10963002143397
-0.130949370883356
0.0357427574978521
-0.0292358466742775
0.0535882605387376
-0.0342900805888836
0.0249060111892933
0.0809322315883154
0.00217408015112179
-0.0421075776408754
0.00399119180499571
-0.0686312881923525
-0.0608308714517661
-0.0394550905470359
0.0885714149519336
0.000832681529377825
-0.0733063704763562
-0.0790385141248061
0.0204397033160399
-0.0408948599611967
-0.0373978352460031
-0.0438074478059549
0.0686423477658543
0.068223761418501
0.0366153038710391
-0.0175208870384269
0.131094143773772
-0.00155557435343866
0.0212447614508195
0.00840011626070023
0.0401831535133132
-0.0893042963812087
-0.0401277697640149
0.0536334264003299
-0.0577738515442522
-0.0761334466214872
0.0245615692639594
0.0397705066474615
0.0630328761246795
-0.0738291711868799
-0.0248277034417486
0.066415633749299
0.0263984486250363
0.0119103058342544
0.14309018313978
0.0495716009244222
-0.0376405660459247
0.0985946645599907
0.0359299146175764
0.00944777046638632
0.0249608115332989
0.0866021422028274
0.129120774611352
-0.051259407046966
-0.0503671083786907
0.0236442226641193
-0.109943262687289
-0.03883838118913
0.0173300351902165
-0.114637464817503
0.0447329298821451
-0.0959380402616731
-0.0738648632126065
-0.0245250362837625
-0.0234176497147231
-0.0737131470028907
-0.0889599099564235
-0.1354042757603
0.00962839737192144
-0.0282715745354547
-0.0163363864839609
-0.0818434376917946
-0.101015858446404
-0.120761107503547
-0.052778368654168
-0.0201487196094766
0.0313752741621246
0.0409634523072487
0.0185785947453191
-0.00746294173090457
0.0465096832474693
-0.0116144784738666
0.124833475704505
-0.019514941389199
-0.050335277236284
0.109750930387671
0.00596314934174052
0.0445840085675883
0.084968220087631
0.0265580702371244
-0.104578033415693
0.0656276019925039
0.103879604078653
-0.0139492447212716
0.000498370016036398
0.0786789773655608
0.0278555674331108
0.0469018486729115
-0.0341909185726106
-0.122130379543985
0.0857830395934158
0.0147123064944637
-0.0653047794741833
0.00159759184400385
0.0855570393009318
-0.222497079190113
0.0405808210073169
-0.0190368307884536
-0.03701576151122
-0.00672459867160157
0.0677763366143215
0.114122290445889
0.0312181112939634
-0.111987078531875
-0.000650203790334047
0.0532165261855395
-0.0787356894433216
-0.0293943284552996
-0.000317117537756438
-0.114749853488318
0.11437716406392
-0.0118643565579478
0.0277179027140178
0.141049535936328
-0.141749701095237
-0.0364486124647581
-0.103994570887765
-0.0716983605327319
0.014317749121515
0.0291023028045942
0.0621911823554267
-0.0206791312550344
-0.0122211892840708
-0.140402670518464
-0.130764069678787
-0.0915702302265708
-0.105074871077189
0.0863112364804326
-0.116132646798712
-0.020963719197068
0.036707243340378
0.0643263448068682
-0.0220388367835028
0.00182413501972713
0.0460467653750657
0.00507401039522647
0.0124385847052473
-0.012510697388116
-0.0423105524201921
-0.0173505870314861
-0.0777432940528261
-0.011456236960408
-0.0191692607238728
0.0211142722695039
0.0257372557383585
-0.0114565576461784
-0.0584796206498119
0.0242403320133646
-0.111441692516259
-0.0554189233661373
0.00900976844011689
0.0618103295930683
0.00663232446640144
0.0388979460121825
0.0510092193470926
-0.0772037290768753
-0.00528865880459417
-0.0418102953113599
-0.0355202319926307
-0.229309566696869
0.00896352714849201
0.0516131580272645
0.0747250507558505
0.0275960851728705
0.0634243626439758
0.0201277991225158
0.0974690816265075
0.0213781698069783
0.0279100624251142
-0.0172866405974169
0.0865174054319303
0.0464367261070024
0.10133741128485
-0.019297994975701
-0.015860550560984
-0.130500264555434
0.00148094836746629
-0.0965222231125823
0.107977381593241
0.0439872588055218
0.0570032926407101
-0.0107220588427236
-0.000615773670772857
-0.0296508081678243
0.0025314344181602
0.14541877982894
-0.0299317028184888
0.0217883756986433
-0.0504378767615756
-0.00709342944134002
-0.0164175722019911
-0.238119923852962
-0.0994456466249055
-0.0468759437005202
0.0227314256753932
-0.0137083373446454
-0.0162382158599055
0.0590604632455664
-0.108074958155937
0.00754782156556598
-0.11961197724618
0.0766181646589534
-0.0929094193979022
-0.0749669897189136
0.0710330034633342
0.0550960395329685
0.0313642415784236
0.116082249767625
-0.0233682074369031
-0.158169122399157
0.124468094332363
0.110623439401821
-0.0829159981814318
0.03387489786431
0.0578481249058642
-0.00267505307708833
-0.0962668989543466
-0.0607790133920301
0.0487873116571724
-0.0526179249765059
-0.0113557797426812
0.0474715696177419
-0.0673454591895875
-0.0532136278651912
0.0637041458069382
0.00199815486208172
0.0169325387902517
0.00740124404868675
0.00796030181380669
0.00284716545979502
0.119760324830024
0.0244056840281588
0.0802534898638243
-0.102992400980143
-0.0264544823735339
-0.133709658737319
-0.0923390559500159
-0.0252554374901107
-0.0297978954943544
0.0194537760226941
0.00586902624847894
-0.0609547449725485
-0.0980999771350681
-0.00431235848039725
0.0170119149361754
0.0629373260042881
0.100049101017476
0.047258989994146
-0.14025993513659
-0.0607556469822658
-0.0281694387144074
-0.163050867511719
-0.011621922370743
-0.085149974352072
0.0157763301796518
0.0122900350409009
0.0413185057046133
0.0532803682788549
0.00178641506547716
0.0737177868129961
-0.0407749427934898
-0.0610530834439896
-0.0452016472179031
-0.00855752905589252
-0.134933482170438
-0.0599190567769826
0.0703473801680786
0.0668427763825042
0.173059074835763
-0.102916158382033
-0.0323932798055668
-0.00912729527728254
0.0588778113351771
0.0256937786076895
-0.0432146599872985
-0.106033902317593
0.0259830544199439
-0.0386236786914794
-0.10645558521015
-0.00511305029599542
0.00586202349622184
0.08368215233942
-0.0380684185597076
0.116109055783198
-0.00291667318416161
0.019102523054928
0.028157407007696
0.0791882725554887
0.000236949291302897
-0.0852070653311004
-0.0313029160037538
0.0226246049686578
-0.0342150980716083
-0.0295086178669235
0.0321029542162605
-0.151982770048067
-0.0399801354354527
0.00775439238806052
-0.0580731370239733
0.00702624514397887
0.00141449331363803
-0.11991337298131
-0.0901057059942905
-0.0185639117150354
0.00335838085601933
0.0306216702924074
-0.0127793844798885
0.0377494548149738
-0.0348500629664022
-0.0298241254985484
-0.0149304668864745
-0.161276947827158
2.25109197753781e-05
-0.0922364165623908
-0.0793633270834209
-0.122889061299985
-0.0263577846426545
0.0933962828971311
-0.0364188007066583
-0.085443208683913
0.0749536957509332
-0.00317791208675622
-0.016487218343418
-0.00241511001364718
-0.119286182708382
0.029820047707883
0.0649145757153008
-0.0585427261589387
-0.00810333065999261
0.0713633219676066
0.100252176887469
0.0468392058084516
-0.131912342563606
0.0091924450687334
-0.0397436269714035
-0.049444322199237
-0.0352084399633751
0.0651641672224336
-0.214059513657023
0.0399733274601145
0.0149645561692928
-0.143728409362722
-0.208295757783239
0.0565390851272251
-0.0717121580117679
-0.0393877995602724
0.00429636209931405
0.143228037075168
-0.00842277651174187
-0.105492100402102
0.0470035690233923
0.124558668374968
-0.0488104317124169
0.0379080343411874
0.00932034526294402
-0.0398543531590228
-0.114252963347636
-0.0163278474265514
-0.0332131702795593
-0.0491974217350651
0.075541346810334
0.110887508499607
0.115798700737516
0.113737266310302
0.00970283300274465
0.000609154996496122
0.0703881622560133
-0.0304807038180055
-0.0314415868903762
-0.1609042738808
-0.000653850377406763
0.0444368869923212
-0.119187826681202
0.0497631988876324
-0.0731099088877892
0.0510519595074113
0.0180313921857778
-0.0275844751348834
0.0317177579690543
-0.0541881381994811
0.0450441127616244
-0.0783269387334429
-0.0495871808374985
0.0424932715629507
0.00462782419632064
0.0642409144242458
-0.0983180105307261
-0.117579108830838
0.0657441782384994
-0.181237152280119
0.00444045474582921
-0.181758034011012
-0.00594052074285818
0.0961850360081759
-0.0128526618699014
0.0766312418362709
-0.0415626948063808
-0.0279351834155259
0.0655493290120578
0.0924849421005216
0.0120090496907912
-0.0603369718814901
0.0836610920410565
0.0495305712824189
-0.111648051010327
0.0792309988015513
0.10902790465684
0.0392278557554461
0.176176342435263
0.0323110699660387
0.0524149277116035
0.0691010283187182
-0.0569877602880107
-0.0273580791500155
0.0629095080877033
0.0310846972583022
-0.00176416381515648
0.0775790163619581
-0.0344471285012448
-0.0791652944582203
0.0328899079426107
0.000980302303418729
0.00989036863647365
-0.0785814393367595
-0.0259079394916828
-0.0788794451202272
0.0250107121429388
0.105414332715749
-0.0745515633160272
-0.133557507599518
0.155558076129519
0.0374865635314817
0.147379079172081
0.0610537321712929
0.0395706322992667
0.0493066406182182
0.183282988472598
0.00879508277463623
0.0400288217661228
0.0149792959592226
-0.0430317432925372
-0.0503317449565005
0.0337064126659714
0.00975923150816179
-0.0219610287221609
-0.0333893829645351
0.144835889771811
0.108599984463394
0.0598122027495112
-0.162355476329093
0.0507513992032367
0.097822663433356
-0.0744160681927304
-0.0628559603767524
-0.0349112848685266
-0.144247464768712
-0.11178497145252
0.0483509548196616
-0.00215358080403107
0.000711933089797279
-0.156635304863044
-0.0233004172296151
-0.0223954630863526
-0.0588004910770235
-0.0145713152097679
0.0345313052202541
0.0691523000784037
0.0874608422638979
-0.012690167289136
0.170409829204949
-0.0749574314542569
-0.046465152174308
0.0509628450300299
0.0975129498461872
-0.0356984361339954
-0.0914070467923209
-0.0377309998199996
0.0373745295024361
-0.0852424719055025
-0.0242898878277868
-0.0229747664427553
-0.056766347105125
0.0698716126456731
-0.0225389186192865
-0.158444298371627
0.056209149184113
0.0427953224712944
0.0367512659784894
0.0512054162466903
-0.0723358299109373
-0.0843927181770208
-0.0273087370377036
0.0405126678030234
0.0360379119651072
-0.0542539675157666
-0.0684699504776096
-0.0232955019280523
-0.059513470768214
0.0357631037487935
-0.0305535937421608
0.00954703620497609
-0.112213710297802
0.0900110377032177
0.0768537211247495
-0.0729580339463017
-0.066714878876563
-0.0349750325745598
0.0189464590054529
0.0419527979601654
0.0844513033856864
-0.0201947142820769
0.0459061177229672
0.0723271401034978
-0.042964032504619
-0.0946897976755074
0.00241665919357777
0.148317678824469
0.088372708562519
-0.0707908942093468
-0.0402417854929764
0.102548213096489
-0.00884141999321271
0.019853106038491
0.0881023961306399
0.0133774727123694
0.028018245842227
0.0290560343015795
0.0347310846152515
-0.0152653223230121
-0.0781340136132054
-0.021714377867919
-0.00904116827149705
-0.0180118417558509
0.0343034736588306
-0.0141910178921071
-0.030444928603923
0.100449075885582
-0.108052567141147
0.0458853981872196
0.109298643947862
-0.000560633726087486
-0.127679472676681
-0.0956544065378346
-0.0574209314872507
0.020582812860211
-0.0150560996297251
-0.0671090405789763
0.0444444015404939
-0.0966676102148925
-0.110664499710821
-0.0472797224344978
0.138086942260733
-0.0100967627526289
0.0201629713325943
-0.0691993564622029
0.161861794584492
0.018904629824597
0.0742461717440072
-0.0124748547742525
-0.00821931073104959
-0.0105489582481481
0.0283384819415094
0.0379807285989847
0.0382486197532141
0.157039840767685
-0.0533001296814415
-0.0778602245004614
0.00222927418777047
-0.0680770985186393
0.101197364997984
0.0326480183854077
-0.033598206647443
0.0107791974175876
0.0636553094988096
0.0379407053747441
-0.00557043806265843
0.0068650860286614
0.0140775869701375
-0.0304173883208603
0.0195894463675036
-0.0575454766027565
-0.00105728573968821
-0.049608774612525
-0.0135380251250827
0.00158360810423819
0.0786571901882134
-0.00180709059248369
0.042779035071387
0.0583599756448538
0.133229020765031
0.045986326400654
-0.00554862499628949
-0.0601918328620207
0.0160680535661293
-0.0804514044188556
-0.00180442212337557
0.00396331494737842
0.0999663452343506
-0.00941527560841146
0.0814796939173055
0.0536801416866572
-0.100701633246358
0.241451314154673
-0.0350024812339285
0.0476474355351795
-0.0105882169127734
0.0621828607685589
-0.0311185509487536
-0.0714629040815328
0.109220711287282
-0.0354630540033884
0.00736356616400532
0.0215858244821186
0.06532343215407
0.0392935553997634
0.0546426257837969
0.0675477950126482
0.0981915519115243
0.0721730279841991
-0.0105138660577686
0.0652989060404063
0.0679870466921629
-0.0297136567686964
-0.0148377980490526
-0.0329552680494891
-0.0710029677170708
0.0227752229753134
0.0847801053194593
0.0532728198147707
-0.0838223792660682
0.00779277524275152
-0.0323272082744229
0.00122010182527152
0.0736921265855093
0.111190684725078
-0.0950396182329223
-0.097581602666366
-0.0544980927292258
0.0536389668428302
-0.0225584928837086
-0.0598702786285904
0.108185723636027
0.0322326445746372
0.0889538130621694
-0.032114869517878
-0.120780440311313
0.0025596981451314
-0.00214093753680213
0.0211149652830306
-0.016965073329095
0.0422566941834803
0.0986490628789581
0.0170976825249524
-0.166355201909753
0.00144763967109063
0.0774506775633951
0.11448041199357
0.0324137023340684
-0.0578737323594275
0.0161656922009554
0.111785740862759
0.0552611388760737
-0.0162958785933925
-0.0656350239862354
-0.0508198344395491
0.0925575190016186
0.11242231157784
0.0936180762643233
0.000490369568313517
-0.0420983508687907
-0.0118757145850878
0.0122262667684057
-0.134907274613394
-0.0228729771862076
0.0204812438501092
-0.0322574379805533
0.0895075835055011
0.0104457725030245
-0.037320501140835
-0.0152606288122214
0.0110722220828448
0.0480215013526457
-0.0888298689496024
-0.00930832869933979
0.0789835799808282
0.0289556053247703
0.0123899682418157
-0.0841317688174122
-0.0206698647345158
0.0509575897940764
0.0225833558145558
-0.00133962027794406
-0.0443832572704139
-0.0257621738047677
-0.0634776810423702
0.0124527516908746
0.053645687928586
-0.0311469704144651
0.0160045637447651
-0.055867483831444
-0.0564227779707466
0.0278956924381911
-0.123834373830128
-0.0400940392538285
0.0156074693265936
-0.0981488645232887
-0.00112571937710609
0.0188564043856449
0.0850604939575676
-0.0273709384543254
-0.0671404329967984
0.0696919056957824
0.0777236931624881
-0.139111058485755
-0.00414170666983673
0.0198864641697512
-0.114187478970407
-0.0405752891751542
0.00147587235888296
-0.0675551739186353
-0.0879095960519273
0.0433451627636804
-0.0456592719098982
0.0232863145769441
-0.089368708697147
0.0756958551220635
0.147617537424011
0.00852166714011083
0.0124084853401891
0.0281413688378935
0.0297797222023233
-0.0437709229443725
0.120668239811667
-0.147029585367174
-0.0119353133034355
0.0444648078574648
-0.121665071673741
0.10866066455535
0.0205126448962165
0.0134761574689394
-0.0195827467977288
0.0739989228738544
-0.0266105296198628
0.0362827042927481
0.0318345663369105
0.0443289985266633
0.173148141980094
-0.0506540549421718
-0.0325629034392883
-0.10115073798502
0.041443957644009
-0.0366357018356626
-0.0681104218285791
0.0930118804437128
-0.0167317566039282
-0.0776324509879453
0.0168062403346966
-0.0050472811912599
-0.0659710086727527
0.112181126042923
0.014376047370206
-0.0864621368509795
0.0436693690322026
0.114491166744519
0.103046484585407
-0.0091665292301898
0.0431870717417075
0.0398121328288368
-0.149391386583799
-0.0361217479542419
-0.0225047806032641
-0.077143166515358
0.133806359099457
-0.0284125267980795
0.0841928720156505
0.029571251536451
0.0313622346760608
0.0264076848815756
-0.0181970457243575
0.0899116018384335
-0.0165667057690573
0.0118512430286853
0.0139619180508314
0.00395928818369785
0.0515473193347897
-0.136908968488902
-0.0131386781228736
-0.00469888981407505
0.00494950563510497
0.104665488370002
-0.0981002397358714
0.0457878996334265
0.0508183225233894
0.0906548554203154
-0.049842569919236
-0.0563269146366911
-0.0243416926661502
-0.0949652464066301
-0.0742938248173833
0.0292175296518265
0.00944531591940736
-0.0940977719458653
-0.0126597641183739
0.0486902400719593
0.0435221008908746
-0.031694045012218
-0.0511162708647939
0.0720476458238005
-0.0854623619694191
-0.0280102319998866
-0.0267922365953276
0.0161463414836637
0.0421517203217239
-0.0654129296603099
0.0598390510294214
-0.061253387766615
-0.126077401936821
-0.0118809217870222
-0.0186293549939494
0.0375844385698196
-0.137630368324009
-0.0869849899875403
-0.0514307046507262
-0.0297976428966157
-0.0158319320815576
0.06441771999945
0.0337242336629886
-0.0561434571677199
-0.0739173367853788
-0.00908930436192156
0.074544125112727
0.0150989711302853
0.00447608122963895
-0.0395833048013427
-0.0430846857960466
0.092270072603826
0.0402340780559551
-0.0640593532736813
0.111831615073033
0.0167333357768547
-0.0553995223475356
0.00812057468625349
0.0742888165563681
-0.0571121165518502
0.00599754095812021
0.0573131147217982
0.0776013481466323
-0.00943027818955878
-0.00593515451239283
-0.154467436956971
0.0479905395064867
0.0632633317467119
-0.0661673193247116
0.009711363528141
-0.0197349320627912
0.157901624647033
0.080024359891673
0.111267376842248
0.0181264096060964
-0.0248262032931796
0.0474846109892515
-0.0319786360441879
-0.00186805896204567
-0.0192573053523269
0.0597361036946167
-0.0241880696904821
0.0941107914879267
0.0213449207015471
-0.0770773956508113
-0.0457649051703167
0.121759997149264
0.128190123731487
0.000645388140096782
-0.0246953365355344
-0.0594104195661392
-0.0636963253969674
-0.100098794722752
0.050320037340993
0.0401043293603425
0.0477820977718804
-0.0297512788541226
0.0410156145295445
0.00893653687809755
-0.10535473679752
-0.0305183199132774
0.000869435783939786
0.0648290173058766
-0.0222009123930482
-0.0479898287419083
0.0342988185928406
0.0006003661683372
-0.0803143578150072
0.031733409395571
-0.0203326574153084
0.0274465596789703
-0.0308303383277045
-0.00626911777927778
0.0235699831445197
-0.0586235030557187
0.0209212008630652
0.0575316355776456
-0.00430681626854326
-0.081232341280307
-0.124946712522778
-0.00852830262705093
0.0902006666428899
0.0287522386872654
-0.00598178384613367
0.0490856850385297
-0.00131976433181649
-0.092149428148899
0.0543244233005544
-0.107457092432885
-0.016526842222379
0.0135182790371106
-0.153899945049172
0.0376496095771546
-0.13842438042613
0.00601139252064593
-0.0258405822870356
0.0015696340507522
-0.134804078609602
-0.196433112984108
-0.0553875181746223
0.0667806017668527
0.00467679938900566
0.110468147689433
-0.12225449760728
0.0221105863078669
-0.137205970517367
0.141842621693382
-0.0846530732311212
0.0555505098453073
-0.0304118132692392
-0.121037322483955
-0.161736723328895
-0.0560835603202824
-0.00280508633674853
-0.0571810644629226
-0.0226053187951992
0.092965344899397
0.0540539342519773
-0.111945211010371
0.0636091380822032
0.0928015306444464
0.0175301726260227
-0.029965156319655
-0.0894714841742581
-0.0281545183303198
-0.072609597896668
0.0170694258250879
0.127373070625032
0.0369687612317798
-0.101605421505419
0.0593235711711299
0.0727746532502438
0.0372610669939414
0.0711225184381754
-0.0616841975922581
0.0166508078526727
0.0413027794683595
-0.0189177502845514
-0.09185848999964
0.0221487779488966
0.0147220241993836
-0.005195105252606
0.0310641657116471
0.0230541071933072
0.0141575498904244
-0.0293662973451767
0.162532950083847
-0.0298150855235506
-0.133227825962328
-0.0591191134765372
0.0403885769722197
0.131393570658177
0.0168520571373282
-0.0621140284865831
0.0496427550509111
0.0209277869937547
0.0113757381379655
0.121351806139961
0.145957728524347
-0.041096945992656
0.0408884556574146
-0.0249808162195625
0.0955201661464927
0.0394682246397116
-0.0164966921393955
0.0414187031591225
0.0355711286916813
-0.0493518210322128
0.13007747825468
0.0735826057335044
-0.0474593866408631
0.00745002594341634
-0.0749756604199371
-0.0187281556305717
0.0359160552675852
-0.0361665222831071
-0.0954977665365903
0.0554631142550392
0.0927278455022867
0.00372759228066053
-0.0269525877280503
-0.0266851066258864
0.0246950026517901
0.0597034359872174
-0.0784734076636348
8.88417280899385e-05
0.023523870229214
-0.122233785567122
0.0405133071438132
0.134259582725182
0.026643430128984
0.0764950954932114
-0.0191567566513598
-0.00640038679799038
0.0313322022811071
-0.0773259567041021
0.0554601112239395
-0.00863395837217629
0.135003106650721
0.0898424085960259
-0.0877720604310283
-0.195989028547375
0.0158552748629841
0.139936826229217
-0.0612540393821355
0.0426794103937375
-0.0214348075597043
0.0668066302261591
-0.0347289976279429
0.157614519379292
0.160047701900289
0.0328769319043795
-0.00628244902552277
0.120385065379613
0.0366907886902994
-0.0533932902646514
-0.137996569127261
0.0353374862583868
0.0412131125120052
0.0579046323718769
0.0237956004433386
0.01115463033235
0.165318489074126
-0.12797882382544
0.0146950229112783
-0.102552250176735
0.00480943133695974
-0.175901804525306
[truncated: 8,001 more rows]
