# Supplementary material for: Nuclei-specific hypothalamus networks predict a dimensional marker of stress in humans
Source: Nat Commun. 2024 Mar 18;15:2426. doi: 10.1038/s41467-024-46275-y (PMC10948785; doi:10.1038/s41467-024-46275-y)
Supplement: Supplementary file 4 — Source Data [file 41467_2024_46275_MOESM4_ESM.zip › SourceData/Fig3A_2.csv]

Var1
0.0216078512921408
-0.0659028766516167
-0.0130929956033778
0.154197042028229
0.0234430707406925
0.0190950816102751
0.195942767853121
0.215979983145146
-0.139399884313334
0.109908915446442
0.368694013371425
-0.157055222348413
0.0124248997807657
0.158367112210656
0.0916452427113175
0.160121238442205
0.130544579841376
-0.0833033797751689
0.0469551075876063
0.0393889677236651
0.240600405650435
0.106754904942519
0.198194116697585
0.06547657098781
-0.0184386246499459
0.194630286506484
-0.07719720053887
0.232419142782092
-0.0301439779239196
0.223065751593515
0.0269236778755003
0.147933387628859
0.0522089028586359
-0.0539664730786323
0.0652661616728435
-0.0439365342798345
-0.0574998298921498
-0.132481810274272
0.00885002600176727
-0.0690927919664718
-0.0165660513460591
0.175259213043083
0.198868285639581
0.0953662944003617
-0.142186654507325
-0.0926040565654306
0.117112831455258
0.077588797402738
0.0172968810124101
0.144408596592638
-0.19092778321947
0.0386218845348054
-0.00857391627768265
0.0105837325950639
-0.121378860338921
5.41148908322728e-05
0.0349257372362229
0.0901376032238864
-0.153870900838221
0.0189866385332591
0.286942554984614
0.0718329532554964
0.0382922977308852
0.0646139750537206
-0.0223633885062328
-0.0263819393271404
0.057501310135933
0.0533750955767576
0.050220652488008
0.068432662451858
0.0616652045761868
0.0590663150013876
0.269959726055384
-0.16688021440231
-0.0229271793277937
-0.175638074370497
-0.0433952286221554
-0.0546595003663515
0.135906820222624
-0.0644487862270479
0.0182254735821421
-0.18257721031267
0.139051959267897
-0.00336450701306553
0.00857515923200118
-0.0449741513761076
0.0181613941510744
-0.00555187410930456
0.0235466112855159
-0.00652412166096397
-0.0679598022558266
0.189745265131428
0.0876372211378201
-0.0132997602135033
0.132223967444097
0.145054834438792
0.00252697742768411
-0.00121511571349008
0.126752587019764
-0.122386160315388
0.0239050585399465
-0.0908078531441807
0.0561796501058418
-0.0491608724617742
-0.0968479312947792
0.0983745244780683
0.0527037487313089
-0.0707634579319458
0.0175995621572453
0.0363047695581133
0.060420569079081
0.0782773332052709
0.144019798169522
0.202170238808432
-0.0173382227342577
-0.0200494546550925
-0.0433022575764276
0.305295636748785
-0.00121377653618068
0.044950454777219
0.0461804330373949
-0.0350417304389342
-0.0268172706807228
-0.0942426935407133
0.188517635354611
0.190487818357047
0.0167229069808502
0.187069098057317
0.114841130122639
0.0385295755163175
0.0305760247720595
0.201476103065845
0.18362694315059
0.145478279795104
0.145083734357004
-0.0450098312775606
-0.247300252480633
0.0923488344078467
-0.1491760133695
-0.140031818356293
-0.112039545349905
-0.16939641412553
0.210520860045559
0.0417986077614405
0.140980745667923
0.166034654690491
0.102921624015975
-0.0271748743660528
-0.0568221168623611
0.145148512486142
0.133837450935986
0.056496269254317
-0.0622769110050145
0.0917605536986815
0.143962536228225
-0.205212961891349
-0.172111873519483
-0.0736608615120309
0.0653000474394552
-0.084793550196503
0.0155595176648967
0.13377225512516
-0.00384695324346776
0.0629432579129143
-0.0580088189431203
-0.18557952096356
0.0380740825087535
0.127965774122861
-0.00828469387094861
0.0370118319032156
0.105313213810025
0.178303008940281
0.320679842063353
0.007497867835279
-0.0955227851537293
0.0509140792401449
-0.0856525940649556
-0.0751626118944417
0.1370071210383
0.0711780477137966
0.0153816380342077
0.0262123731969662
-0.0324016027846309
-0.00193187740843746
0.00795261359189922
-0.000186755892185129
0.0948610697837714
0.191437881595981
-0.0167975693039677
0.0446444685289639
0.0544725692781
0.0227422961659534
0.13360108800312
-0.00175441423073728
-0.138487013795031
-0.0130367132707336
0.108233264434679
0.0552657972206115
-0.0118469577649068
0.0595489777365801
-0.0805747569614073
0.00489957308924201
0.0242251112873047
-0.0620770587459271
0.0463749045213451
0.114142450538859
0.137024095032854
0.0708554380980349
0.0935987978131077
0.0811306232034485
-0.0299489252277332
0.0308602928304815
0.123574048265361
-0.0874685386016898
0.240984590602866
-0.0995958900929376
-0.0510479580904344
0.108067139434476
-0.100359655628274
-0.0255639753826883
-0.0810131535330923
-0.107077582483858
0.102382655078369
-0.00688120951253115
-0.179897778034657
-0.196835974897729
0.070539256316475
-0.0117408643140002
-0.280895990950284
0.071464954601897
0.0801674274668504
-0.076167437424358
0.0577661094275868
0.162698088671612
0.0606737178532574
0.249271074881757
0.0526560490787232
-0.0719350728307453
0.0815127945639632
-0.146285819324533
0.127879888133638
-0.0797107252337897
0.0930982179432302
0.078712370853461
0.0818097943687337
-0.107952325340413
0.253032171686477
0.0740211844775721
0.151976920246159
0.0280774598001616
0.205225799865584
0.121251562563245
-0.0063991759333445
0.00893449903676157
0.0169830554465013
0.015922746659735
0.0517756251263156
0.148737895360021
-0.0310311801095384
-0.0726842692746297
-0.0460948052593396
-0.0930908343941531
0.00861494458101141
0.115515594990303
0.00558672534445811
0.0913892994039673
-0.00300974270476189
0.0202559864005884
-0.0958361632874854
0.170593579134978
-0.0372299297955593
-0.0891873723891379
-0.0127769920511876
0.109066873040886
0.123222297436909
0.0664484580148746
0.144863788145091
0.156797768424388
0.102942955012918
-0.0863242647635828
0.114186487314012
0.049056521936746
0.148798894701323
-0.0307724759935979
0.144729784868418
0.0294352457167738
0.0941332427621725
-0.0298414790101263
0.00240492861779325
0.00785648180861283
-0.0696933813654963
-0.063499066374247
0.125486296252829
0.193397683369886
-0.0664473932482597
-0.110990183681849
0.178597006526142
0.0293729938262432
-0.0583929111344457
0.0593016117637698
0.0843394380894014
-0.111730027049646
0.0531487816721468
0.162290655373818
-0.114507707250955
-0.0871322891109889
0.0491503342615203
0.0119824013106399
0.0428321349783325
-0.0708149346748917
0.128758943933226
-0.0769860798114423
-0.0108276836754239
-0.0995261312687128
0.0804614738327031
0.200578961273806
0.00784903593288722
-0.152454780058882
0.0301340558123137
0.174062697606945
-0.115280033087446
0.0275838719876646
-0.0796535983921138
0.297393972223923
-0.0367252223358133
0.306092921871306
-0.0680230187662299
-0.001493026009283
0.260958558338225
-0.0457727063604904
0.063660502114481
-0.0167589245265901
-0.149564531381478
0.24340339999674
0.163889551923164
0.0129393660768973
0.0486917076824421
-0.00378068200908638
0.0172471878391887
0.0767301652791089
-0.0230958771117572
-0.0278061836300164
0.0013236959830488
0.0512662498122424
0.00619351103205591
0.0104854759657403
0.138269553991741
-0.242553387137182
-0.0963738899421264
0.0860197105180508
0.103876575902
0.071210755876905
0.306680187608617
0.167914907112509
0.19088568729178
-0.035372397852542
0.192213996234633
0.162897997767025
0.0409095994672976
-0.0158646680223856
-0.0106488754387633
0.0354664493074728
-0.0816176437962039
0.117683592691748
-0.0177561628968431
-0.0409114982345654
-0.019222543171216
0.0403276526213963
0.016199019861661
-0.0278646544808962
-0.00348370656597429
-0.138465152896627
0.203279005304334
0.0935891781380962
0.0239006980464721
0.0442841203327742
0.0734903204382496
0.0303861106380425
-0.0751269140032129
-0.00513429971360595
0.11665439469915
-0.0704952521944685
0.168333530251845
0.085739347915801
-0.104278191780232
-0.0198488546508652
-0.132044444677258
-0.00518159683674413
0.0292419874164772
-0.163911758974358
-0.0829077851450638
0.216609608651444
0.0211276935960406
-0.0532183582013483
0.200697196425509
-0.01271011149481
0.101488046564719
0.066040434128271
-0.0787193071060598
0.233781373748554
0.0864722229107087
0.158470369803224
-0.132065609548298
-0.0630502897074705
0.1320146068446
-0.181976586481165
-0.0875304805536892
-0.0538395571278902
0.022487260043658
0.107668264542575
0.0681762501899001
-0.286261866105535
-0.131434997410917
-0.105136735380882
0.14417855273458
0.0901601439399461
-0.0860114584520074
-0.0399292782509201
0.010340970908272
0.125189674791698
0.0654502227724632
0.0513159312356345
0.254007472437629
0.137884225758699
0.0206103849069259
0.036740396196156
-0.029792914350338
-0.0643203314468346
0.263299154909423
0.0856529653395215
0.0520607032253125
0.185674203087045
0.0741467624412278
-0.0905368520957232
0.110733531827113
0.0654558477371824
-0.0762553402720869
0.0565099381560352
0.0220481318249389
0.00510598971722055
-0.0413144705553206
0.236673338855435
-0.142163643541811
0.0350403724878631
-0.0148206501444304
0.0677096859713834
0.0984410628793537
0.128993691194581
-0.11270929992081
-0.112133797394908
-0.0569122257544318
-0.102728768461037
-0.050467187823796
0.0460092925717314
0.089155988106724
0.0266616784943817
0.0837577673446514
-0.0765548335174179
-0.0293020622373231
0.00902193431735046
-0.0766580764171689
0.0357211218967777
0.0521469248123004
0.0563371452526375
-0.0340212415282899
0.0661211298056054
0.0351489319951688
-0.0417050151024545
0.121794286721963
-0.00667462381578345
0.0303117335529833
0.080065762727153
0.0142889411894592
0.0794197375835529
0.0664528621960705
0.154925725534953
-0.014363549655476
-0.0526313298753405
0.0573363508319782
0.232097596522315
0.113907279206282
-0.0992755541647297
0.134670677107817
0.0340098410261629
0.0782679620271536
0.0589582753839533
-0.00720446720464942
0.0535316179486524
0.0238312507637049
0.0230769050122516
0.138903007088849
0.0361580367901498
-0.0272324581646087
0.106017168078339
0.0246256716053003
-0.0131588435824952
-0.101727365192472
-0.125328183654052
0.093799369037932
0.222662982000247
0.0756941359452839
-0.0520946791185277
-0.155187625924142
0.180541355598774
0.0703833056143394
-0.0334030117330705
0.119610089691342
0.0433097050360447
0.013862053447645
0.0135963377930888
-0.0414306191598088
-0.0122813288755648
0.0710257072907969
-0.119516896735535
-0.256207477967059
-0.0101143900595087
0.0380134335126423
-0.137727657306186
-0.188370424939957
-0.184246499654297
0.141839396367041
-0.223574465156102
0.184991198671778
-0.0162709801565082
0.0189925225281862
0.0362223797016805
0.121673879599348
0.000856768332777437
0.0946981586685488
0.0768568425264434
0.0416632069734313
0.0156261546223466
0.0228623211140643
-0.0594561900864829
0.0372026521306005
0.212658576655368
0.107289887631916
-0.115468102778033
0.0177536021820108
0.0139417725740518
-0.00704503257146706
-0.124933566111058
0.160839667819606
-0.00967850530921601
0.0788529154244415
-0.0821053361871075
0.0859402149266727
0.0894461082801636
0.0169574022343707
-0.0924983311168644
0.0813587176018851
0.071644580028083
-0.0134440649441266
0.0441467446500298
0.15898566620463
-0.0439497349401641
-0.0120656038307189
0.118960962170498
0.040277825261036
0.239214049745184
-0.0457519134077115
-0.0659816932366477
-0.154001334872502
0.275598980245874
-0.0207163260660017
-0.019661950726007
-0.0292867651606697
-0.0250956433716355
0.0265091929398398
0.0485358609341179
0.118372033641036
-0.026590776712405
0.176522466799008
0.000597105602275376
-0.166681632524265
0.20344082481604
-0.0279030173993387
0.0650894290283145
-0.0747890238967253
0.00570830046373531
0.0323586209558714
-0.115549825756882
-0.126141822190321
-0.0306927659831528
-0.0656397995562483
0.0580769155620778
0.19264612158535
-0.127548719355131
0.143324168376183
0.105762841847634
0.0278756676165033
0.14409757915692
-0.0162959798309029
0.107044172691084
-0.0533845416264611
-0.0588281615057756
0.0960970289948403
0.0968337597108827
-0.0973314544965596
0.0427677904218152
-0.126812591399992
-0.0565561803711451
0.0557227958905929
0.156798178053253
-0.0292870885578868
0.271883163489728
0.105841674041759
0.119997540475482
0.0517241837993538
0.00870995654238261
0.0940275764918195
0.0125415582281924
0.133066172508689
0.136992607329249
-0.0115224124158666
0.0818544277989926
-0.033410927972775
0.0410145715537808
0.140393909593131
0.072972476909393
-0.085547624946902
0.0738271327073194
-0.112363671251956
0.0513844889847838
0.109852214859976
-0.0417623283378168
0.0662696044235178
0.090402773704841
-0.018319337839932
0.259794179244623
0.043270468211563
-0.0391082964095752
0.115390788800225
-0.0290406752665244
-0.0153259347040143
0.15286519577805
0.0534863584247432
-0.0623840601330765
-0.0759350206236468
0.0386066358950503
0.0807924146426412
0.0404532671041783
0.157946693561816
0.0193370082717473
0.0388317566719629
-0.0962903175396414
-0.197948238287435
-0.0109907523393773
0.00747231667263413
0.0435897971309778
-0.0330525372127617
0.0800137239203048
-0.0391673836792246
-0.106066842681191
-0.145322266417387
-0.0450021666828933
0.0885843498689296
-0.00589884440510221
0.0144500209265417
0.192032902174385
-0.0592642109431806
0.162570903814897
0.12449591879709
0.169304569451439
0.0803398121738446
0.0851785498467365
0.124413081382164
-0.046579550957264
0.00644915729589345
-0.102340931298935
0.0313452729315244
0.120960880242768
-0.0337123220286367
-0.077289147915445
0.00669396886419489
-0.02819671328265
0.0381979546729446
0.143046237909324
0.0456611669199063
-0.0062650046641284
-0.0934753172045545
0.0257958562229131
0.0286591697362861
0.192133489948009
0.146811178938829
0.0716547879763052
0.0652749940792247
-0.200881247818374
-0.21288185610753
0.0733144368240431
0.181183050647235
0.0935853238700175
-0.167041856788208
0.0582141961630313
-0.00490899443286005
-0.111583878144365
0.0798599434434911
-0.0334442144106522
-0.0943935325548472
-0.0406618435259039
-0.101689216017922
0.252737421215036
-0.0851362604036859
0.020291073197796
-0.0270116279966344
0.229399300360746
0.0740696927944675
-0.154328664345662
0.173698831450873
-0.0864868398376078
0.0128447895661265
-0.0502607411054549
-0.000820013196524773
-0.0295535695888757
0.10349137225795
0.0795005750969078
-0.0311336466941087
-0.15056626087897
0.114474978980406
0.0269152364438035
0.0617910330321434
-0.0615569421268029
0.212548584043024
0.00410773527628192
0.263174757023079
0.01505694269312
0.0476916023137473
-0.193943502662397
-0.0349822521873243
-0.0375496542924721
0.112277331693548
-0.104612531117727
0.0366331401115872
0.112742846204972
-0.130542168977904
-0.0174935783396354
0.0993707491528798
0.293634538158034
-0.0195252898781644
0.124591579758644
0.0936478109847605
-0.137366389726114
-0.0454267388260936
0.0131227760999143
-0.0745837873878449
-0.0256506749720225
-0.014467808279303
-0.16843764371785
0.137747893252819
0.194795777071876
-0.112503430545202
0.0914577820015139
0.0542151228859384
-0.1824363833993
-0.0253103959276983
-0.0375866396756703
0.0934259088530986
0.157452536214805
0.0866812904113004
-0.0744457077837895
0.0285156403281854
-0.038436995512005
-0.0150764192207215
0.0561417674765549
-0.192462790284599
0.0361752320460187
0.147802306139559
-0.114154706825059
-0.0097556256022845
0.00549158394366081
0.134303411831662
0.0713965039355447
0.119855886812966
0.0384813090803363
0.0105387648357987
0.0671988788306796
0.159879698772272
-0.00911001556788069
0.0365645630815928
0.056228858742811
0.0654331338450079
0.0726430653242709
0.11497230041666
-0.175438400566376
-0.114687424420926
-0.201490236317309
-0.091656930036608
0.202122784873099
0.0215999107277649
0.0604228986891617
-0.0242011091683018
0.0791048273303843
0.0391118190020119
-0.0626560722718442
-0.0188902161809068
0.098287890174148
0.019811765962116
0.016188427013047
-0.103949676601257
-0.0803120744586719
0.160751294551403
-0.01009532254419
-0.0284148008929879
-0.0449675603556678
0.0998363789143438
-0.130641961124221
0.0485989292236414
-0.17014691443228
0.0662513690810983
-0.116695428172538
0.0311155843375957
0.159862636010269
-0.149214106551866
0.083774646123537
0.0033243529112952
-0.0475657284734165
-0.0466097413768876
-0.076681981348135
0.0038791491546252
-0.134803556485877
0.00819823870254229
-0.0544882356192021
-0.155179517050489
-0.107754387596231
0.0515162592277704
0.0738387569565943
-0.00102071350575946
0.169845770478202
0.0398267772947551
0.209693798161842
-0.195561353507144
-0.129757678549687
-0.0276495691557194
-0.15855139345513
0.0528961590886765
0.0500968733026989
-0.09940402357296
0.0363761281055014
0.065257891966554
0.0143582487890987
0.194482523569954
-0.0822860735003616
0.0116597351907064
-0.0813906047971925
0.0174838209540315
-0.0459753622556192
0.109508252710074
0.0253658074308672
-0.13222176290686
0.142594365168388
-0.049007881193448
-0.109759712539876
0.0971629835036687
-0.259952020891621
0.04435347825258
0.0387221726309669
0.0558638480770292
0.112906603675541
-0.000965277735587151
-0.0420645950619899
0.00397901641258136
0.0785039328701348
-0.0309276588694021
0.102379132155435
0.0807701384760914
-0.126434677105039
0.0743229119800051
0.157677283191571
0.127685818663549
0.21369722549956
0.173235371230728
-0.000169256777994552
0.0179126595647838
0.0198095461507732
0.038106247960135
-0.049473990757623
1.89672289974316e-05
-0.156005839696623
-0.10670023099368
0.0215064361552792
0.0337901262070861
0.0424222447208981
-0.0769202420089149
0.00348862160459564
0.239042121027023
0.186569726315142
-0.0882621635911145
0.135749533075249
0.0417845172685037
-0.0362354966633786
0.0730297184409866
0.208385989497794
0.0206394569124594
-0.0826643595818877
0.208895097988521
-0.0281444987560884
0.199851720831872
0.296298424700918
-0.0278337440020857
-0.143987735930231
0.0800749985316405
0.215353360887609
-0.00407190080969198
0.203052298520583
0.00469577082597564
-0.111537806401974
-0.122053818976261
-0.0940870123602867
0.057073934050265
-0.105140619394192
-0.216814478987073
0.00095294758093362
0.0551726417097301
-0.262550230974008
-0.158013443154358
-0.000699680614531569
0.179027780019955
-0.088542913538585
0.0381831021211653
0.120021896069509
-0.0936158278081396
-0.052073744564567
0.196271984287633
-0.124707956833014
0.285464014658075
0.131974440669149
-0.163413738136063
0.196692604089618
0.154427882252335
-0.0535320737198311
0.155718951572139
0.140696398494446
-0.00157565808930091
-0.0894568141795353
-0.0528893700710189
0.026922107857743
0.0571406666622807
0.0206020078988323
0.0400493442758665
0.0187419335492361
0.00446712504615884
0.0374568672975903
0.0568237227019989
-0.108986515942368
0.051231723365213
0.0649182618698926
-0.00917271667693038
0.0256833450996047
0.127592133210586
0.145174979183399
0.199205409923595
-0.202354817641385
0.164556390199996
-0.0496934691566412
-0.0187541810899599
0.0250428974480743
0.0208810617531104
-0.0759688299977752
0.0776251919818262
0.0962069237944199
0.116824972547591
-0.0799359376770053
-0.0202114406687562
0.212080053125621
-0.091571962179614
-0.0608061686551462
-0.0694185263511755
-0.0482333165509442
-0.0458566376034433
-0.170420254781398
-0.0749272708769354
0.192140058062636
0.109525966309541
0.16146850277984
0.104869424006806
0.223415247655306
0.128823225262962
-0.0637335405585916
-0.0383352171197562
-0.106987018838873
0.129644198773556
0.222122407694218
0.205318746212895
-0.126773977745901
-0.114066336371478
0.225881371260145
0.0212893136319599
-0.0498130461911563
-0.117011662940609
0.204003437341525
0.00987757954185701
0.0934346233637747
0.0537437876504721
-0.00898692184844717
0.0953983000368835
-0.0608328454532965
-0.127883524161504
0.0722321685380158
0.193773337942052
-0.0497844216127877
-0.224692999135931
-0.112691181603888
-0.124906134277589
0.0610112446908262
-0.062738913267877
-0.0382579838054104
0.204818047468025
0.0397204293547365
-0.0493720417667264
0.127335476499999
0.0444654529070277
-0.0426965135451805
0.164164382769427
0.14472574422445
-0.0211429838575893
0.0897952781422835
-0.0204617612435497
-0.0639933498072937
-0.138580748758172
-0.0222982864408555
-0.310290851263079
0.130969113827369
-0.22586546796463
0.109660713081921
-0.24904338426749
0.178337288013351
-0.0194979275487372
-0.0541674971756078
-0.0203312547242318
0.268555488131736
0.0186333747142
0.133913506848188
-0.0164345590615062
0.129714869483007
0.0043451160394486
-0.0543955582181455
-0.026163377518876
-0.0378671350030873
-0.029501898269313
-0.0833511973741058
0.0802452508456445
-0.0416286720366066
-0.0428204090637399
-0.112635942306201
-0.0605300916401304
0.035568010005255
-0.0840893870505026
0.245429441370466
0.0885780801837193
0.0725612525894328
0.0714450156489892
-0.0274759790691473
-0.0525673212411401
0.0639674955108818
0.0147930514581044
-0.054684220126919
-0.0578769144163956
-0.0246602034352053
-0.0648814227989967
-0.163593345748909
0.0490612811864514
-0.177385224315473
0.114722922909708
0.0677269672478368
0.0816648972770964
-0.0237077792842491
0.105717348805666
-0.0413416543096079
0.0226573005307842
-0.202542733220423
-0.18613316709532
0.041308598819245
0.0815030423602465
-0.142610584023019
0.0452722003343273
0.17934010153826
-0.112482183493381
0.0536096632441957
-0.0417109138125374
0.0985333211093639
0.061438805177828
-0.0505574747321131
0.0393108955910108
-0.224419877441651
-0.070227442311761
-0.192175531498036
0.0544885504274086
-0.0508749651448274
0.00471099422965338
-0.0939281969190602
0.180648079479938
0.108205182395505
-0.104054283828067
-0.189066494982101
0.124563801030612
0.256114684772843
0.0986124904422151
-0.0259562040743746
0.00853602562412422
-0.0815895137949783
0.0715301945533349
-0.0207275090605446
-0.19449908756626
-0.110709463717759
-0.0208563140847854
-0.200341755308138
-0.119344530473264
0.0474295252669806
-0.135825852816422
-0.0158769934461504
-0.167407792089522
0.17257919080057
0.280750901474461
-0.204256914031892
0.155160853783265
-0.146542214417176
-0.037141851217538
-0.0278297893531628
-0.00650158841927643
0.089523036151548
0.00215849329076995
0.00210341648084006
0.117982511481343
-0.0339808033751921
0.0339987719497955
0.0302277107704071
0.145422343622893
-0.0936518444494846
0.216554259356681
-0.0775561056726279
-0.101548139356256
0.11613803127024
0.0900093926497636
0.134291125519138
-0.0553560085507978
-0.0507821484545344
0.0301362040003258
-0.111542185556911
0.154788958814464
0.00880627857451813
-0.12055739873987
0.041731971476029
0.0809692465239091
0.244928636645559
-0.122513990633745
-0.123327686071503
0.0324758191059714
0.092256595941951
0.00186911834830984
0.0825937623267443
-0.126938155958773
0.0722256461194118
0.0911514288267593
0.148537498333956
0.134215640907429
0.0145978403897436
0.128117507676058
0.0637983159736956
0.00953311405593132
0.0557615920957277
-0.184488727699106
0.00941310942352689
0.0731679580496649
0.0591435653688145
0.0114306845999749
0.0624271604725944
0.046205884260133
-0.0442407065299067
0.17744428090674
-0.00610978985466764
0.112475831546536
-0.0621257507959612
-0.0609624411035223
-0.0226491002782164
0.118232271256673
-0.0703850165835798
0.0521215783575573
-0.0527549999822155
-0.0691330412060164
0.117623177080689
0.0362794497845629
-0.0740646430351385
0.10415142502341
-0.0539998036835721
0.0834777771594319
-0.00581384057117082
0.285033772784904
-0.14698302414225
-0.0388439065881516
0.234314797589734
0.0665516619329616
-0.0103116926972662
-0.10098436206266
0.111950282475644
-0.0470976187156381
-0.0716190618076233
-0.140420052006449
0.0885055613109882
-0.0442050448924053
0.253166507229906
-0.0244199053334692
0.0401348944444338
0.187946500001727
0.0983463963261361
0.0625019543321648
0.127955887839972
0.0770288890299604
-0.207979232327848
0.0812645034271881
0.153486894756133
-0.059610595842403
-0.0539576425255506
0.0437129760038768
-0.0225739252783813
-0.0486824703825168
-0.13073032495516
-0.0382714734646486
-0.133375173281928
-0.0342765156980662
0.197581220557655
-0.104936478646652
0.0282459728166657
-0.132862921938723
0.0655137200762438
-0.0892901502355285
0.00173144589604393
0.113981926556274
0.0271215148737955
-0.0301952750240765
0.173986306769799
0.0144886816591402
-0.088296383209993
0.121080703931784
-0.0446001166823232
-0.120645689213255
0.0276932684679404
0.0790052521537662
0.0127050749908951
0.113763674236216
0.0510617833051317
0.10565919955071
0.0698734473738179
0.0138782956892894
0.0132726550506354
0.10095954591375
0.192560473805374
0.199553500663715
-0.206566350538933
-0.0291242044553984
0.137655538334886
0.0791890439546275
-0.0765607705150072
0.23270323388798
-0.0571836317362811
0.0428243333680968
0.0144604993446225
-0.152336062554727
0.16141405458864
0.193496041720561
-0.00858098752268138
0.0210015913176484
-0.164155425647078
0.101315550108584
0.00154869548623512
0.0918528248570972
0.159736388147583
0.127337766523904
-0.0485422423160174
0.129900470628724
-0.0520632324257701
0.137469926797248
-0.0192854678277012
-0.107930791795745
-0.0911761185957808
0.295074587337376
0.0629708266243936
-0.228053871349083
-0.216487400653267
0.106294177987026
0.120236622864608
-0.143504965289135
-0.0202226645291359
0.194412003408248
-0.14609382001708
0.152265425824624
-0.006385844106382
-0.214689330383072
-0.052360408916331
0.071719619669638
-0.125553694879109
-0.0369389889399081
-0.0369566757655743
0.0682074811085903
0.160960941380332
0.0374739009232629
-0.047254059994199
0.144950950692656
0.0349305926250411
0.0535499081261774
0.037898758903761
0.069606645529601
0.293720103819068
0.252283112818935
-0.060325424322936
-0.0938152690184474
0.233123079351223
-0.0324282331502058
0.138171373697861
0.212921297624201
-0.187728278016789
-0.135461688314848
0.174787182270016
-0.000658305973036463
0.064473615494224
0.148342450040082
0.0291642543366112
0.312900384586046
-0.252482231037711
0.117108156862798
-0.167374113270589
-0.00488204503831908
0.0124289728753192
-0.0171971372761438
-0.014915460118582
-0.0948022576740357
-0.032857417251653
-0.0479085722458606
-0.236630635870916
-0.0153704736739703
0.00433929021964386
0.0395397390325339
0.0623243319170155
0.0452245965858379
0.00957325899407014
0.0504961871757314
-0.172793887661163
-0.024176453822576
0.021122232463015
-0.02641192268965
-0.145024713836804
-0.118644589424619
0.00316198355878784
-0.115300899314475
0.150707902000553
0.0682577721947612
-0.0397163554303638
-0.0989369989311443
0.136019060885339
-0.113816528030176
0.0511505532016438
0.0728312714101252
-0.198578126161792
0.211182285205512
0.188639796642841
0.154925413162394
-0.00663600888279419
0.265975616046922
0.00734952234574417
-0.0107102982133324
-0.148584294819383
-0.00704385831966322
0.131483801978538
-0.0418925964425285
0.051893619696857
0.113463427759612
-0.0120976079660771
0.037167620545984
-0.108837271360018
0.0421343534388353
0.136896004879437
0.104552583885432
-0.134111025897865
0.00489986711307318
0.0321499323763775
-0.0700121255499494
-0.113018806265685
0.0168974406261957
0.211536904840638
0.0604392299577199
0.000134992617332747
-0.0287303356639396
0.0402633352007851
-0.149613636752187
-0.128108718282406
-0.0563659213999007
-0.0758523313473744
0.0889454744691341
0.0625240142748499
0.0831311641476357
0.0735765822983273
0.137076087514556
-0.0446950973607121
0.11155411723055
0.0572868497073615
-0.0989931958343868
0.251448837689297
0.138551689150173
0.0572847783387688
0.0126164790124363
0.0981504714246256
0.00406247567587787
0.048490820876254
-0.123520815646006
0.00141152286125878
0.0108731716980246
-0.13837596310449
0.104777627905363
0.00110786783702199
0.175605911761471
0.173354768430329
0.190717056829451
-0.0584501843246019
-0.0537082183590046
-0.121444942518009
0.206978433083025
0.00477581270511047
0.100888730388384
-0.0153771306143337
0.125083300804593
-0.166743982730226
0.196348188110574
0.0423229385758901
0.0679792896789902
0.0232888810800629
-0.0397864613358965
-0.116068534944962
0.0276892695508818
-0.10867895526898
0.0955854972117503
0.0387892515470653
0.195756574439921
0.0233021664286486
0.161723927354695
-0.0576710517865576
-0.104947186584007
0.00966695527074709
-0.237248589428684
0.0637733133480317
0.003389958527992
0.0765481844090482
0.0411987851402355
0.0391573535854808
-0.0149220255401097
-0.0536953919140045
-0.0969741799273852
-0.163578707227005
0.103208775052113
0.196760618450495
0.0846612288310333
0.0533752341606443
0.0543546297160931
0.0511591061731934
0.242709539892266
0.0439201074142388
-0.0774344112831764
0.0357176185981658
0.263658480499768
0.0872602470780126
0.238785650292434
-0.0818673307976857
0.207829124488728
0.0559194411583856
5.02843084068832e-05
-0.0145703489172629
-0.0181127080524614
-0.0146304868243178
-0.107379279533094
0.199295209860313
-0.081630859144758
0.00591996566907823
0.01309010343717
0.135937463742439
0.0108163144806922
0.0156430096047329
-0.0269913257807893
0.0113142379957658
-0.271350820188125
0.00435638032013578
-0.0972611146825285
0.209114468844561
0.0155056302653125
0.0693910824623524
-0.00346211958727149
-0.0582081973402311
0.0261918763587138
-0.0793460800176003
0.176884918262478
0.0919667675115092
0.143789228114574
0.168621336128257
0.0393513973343114
0.080993987509
-0.09775413040153
0.144550069229821
-0.00591506556800387
-0.0555506024375562
0.121025228237867
-0.0372914943122255
-0.149880296084927
0.129521171000607
0.0159075599633578
-0.125150162285694
-0.0952246085582303
0.103923986356725
-0.198725311351802
-0.206876165079459
0.0321151296163965
0.105061690357662
-0.00650984930467575
-0.0329453467441461
0.11964670306115
-0.106613424427576
-0.00354727780124551
-0.0703640284867242
0.0825450559828519
0.0433965070670941
0.115615669030715
-0.0225158399908476
0.0582599129341142
-0.018585943881216
0.160143954587802
-0.0221283881974156
0.0752208184194147
-0.032174385413847
0.037066814880929
-0.0506051514731237
-0.0037167672684563
-0.0369734204890106
0.102034760001573
-0.0138984261314776
-0.0119160899407934
-0.0758697339517012
0.177586132972024
0.0510883724022547
-0.0134150769552035
-0.0680428994574006
-0.160461815738697
0.0944765169509018
-0.0164962019116551
0.00678312558299082
0.124541321645396
-0.122356163125797
0.164516413259781
-0.00321016903017805
-0.00362425302780904
-0.213817343174601
0.206580227181835
0.00210773406904761
0.057745272358791
0.104352005248273
-0.00761299991753356
-0.0372073640826389
0.0580919693676066
-0.0110940348355582
0.0162836534032998
-0.0700505482744654
-0.0799006077536782
0.260948373915277
-0.110999469332668
0.028902255330341
0.037998731806458
0.135790898010254
0.189473949775638
0.259801480510915
0.000479251913266457
0.106372857214561
-0.0491638872552424
0.0310294222018598
-0.0864231521286487
-0.248140808642092
0.0342768212769014
0.16903489579302
0.0183668732228984
0.0610231749611916
-0.0888764244937229
-0.0844307844141121
-0.0723832456107171
-0.0396845601581049
0.0804814846386717
0.11613675939997
0.0455968445684465
0.00506328620110015
-0.0467728405364355
-0.130134251011292
-0.0211454798501912
-0.0143424504364022
-0.0413432200115678
-0.0434528739869615
0.11544355651041
0.049681408677577
0.173739028369341
-0.0356779255157044
0.0813096002687444
0.0334349010572025
0.0290105971853579
-0.00633411294391486
0.186377629567558
0.0120278856442602
0.0141513536984556
0.0503423615475317
0.0919858566552369
-0.0664604471811137
-0.0844106477877008
0.0454093250915883
0.0395577131498924
0.120598355405863
-0.0203403558278384
0.174970447044915
0.00686960197247812
-0.101727655962013
-0.0368480179005775
-0.117036350049765
0.171974154719382
0.0321362252945073
0.201072513219379
0.290915384194332
0.00245255042870834
0.0773307698115035
-0.23809767440345
-0.203933715585254
-0.000992463699738732
0.0646334366402801
0.234072755535598
0.15538413880486
0.0587413361692572
0.00201484643335264
-0.150666440363038
-0.105429595972953
0.0965151606382948
0.010207736030677
0.0609959299319788
0.16604587326833
0.0888449321502267
0.0738663599031317
0.0318708202321925
-0.0354891354941403
0.0479566049045491
-0.248516754255675
-0.139537151108003
0.0191612415848903
0.0261593964931813
-0.0555086632258491
0.107375915845028
-0.153836770910683
0.0842294008488276
0.0243524973566898
-0.0960161667971744
0.110738861850781
-0.00648620955076462
0.148061646440933
0.11273543400736
0.0876546075051137
0.0886919976013543
0.051310165566935
0.130461667399903
-0.174685706244226
-0.0517669079086705
-0.0560561491907156
0.138108892546476
-0.0849562515527489
0.0825623278812321
-0.129200441794468
0.0290640210734997
0.0390218792162391
-0.0916730309117425
-0.00178338058326126
-0.0113597423623759
0.126753684067309
-0.0797655814435396
0.021466327190182
0.0300251091884791
0.0416916352662612
0.130407806979673
0.143958253552122
0.0225936971942221
0.107516329622754
-0.0412544353969615
-0.161754897084685
0.0482782925504606
0.112517086531872
0.0348734723827332
0.265534267543798
0.217749649249267
-0.0964109227377581
0.241676428161384
-0.0877612280007934
0.0348283212554763
-0.0563358588662368
0.015679943845066
-0.019635311207704
0.225132770157914
0.0958380943148009
0.161260471027121
-0.0866602363846354
0.0941017606567897
-0.00215110412543676
-0.181794729822209
0.0298746325711233
-0.166694780561891
-0.0459441988508877
-0.0021215981024839
0.0339672638120707
0.0803868753396108
-0.0128967021106741
-0.0304788310285366
0.0511824537218463
0.0368421398747451
0.0704245988856081
0.0101248042411328
0.176072584541378
-0.139482233486485
0.0134379301019331
-0.00132777016371884
-0.127759926372861
0.229688549697241
0.0629298851744004
-0.0676034319509453
0.0101856583056504
0.147689040326593
0.029666690949781
0.00859082003666903
0.154433732945461
-0.0198933218371711
-0.0183693222153667
0.0952480847571578
0.180282254535414
-0.0778027253812505
0.0359143554263755
0.0591216355440437
0.0866283006101338
0.0463057246325069
0.0297700931074745
-0.00670342778151362
0.00485993152922185
0.0845128094668392
0.0465183735172724
-0.016426563759568
-0.0504358263219508
0.00371985300582782
-0.13011599760271
0.0759829339866456
0.0831859125230679
0.155431080362899
0.0826096506652853
0.00740112323105495
-0.0271875520961005
-0.114029457223815
-0.16493774961367
-0.030531784105771
0.0113999167712543
0.312844786174697
0.0337864914989205
-0.0128838060663207
-0.15750739514846
0.163225009532915
0.00880480831607498
0.250625941430743
-0.0450591764103914
-0.00736905445452449
-0.111126711550474
0.0202287804145941
-0.0763138410270039
-0.0101998129567118
0.175849473524475
0.128229669033749
0.0401134658431148
0.127503023493956
-0.00948475927050246
-0.000542313288512359
-0.104580979769238
-0.231109793271436
0.180605366127976
-0.166317265009873
0.110271705931237
-0.103395711252003
0.130828171875074
0.0216403107058526
0.0226814843351232
0.0120231537850896
0.147219281953795
-0.0292415161724667
-0.0901340989680534
-0.0728412016040756
0.0172614765620111
-0.0405491704968262
0.201466741467296
0.0227458169144559
0.160299321383501
0.126383425045796
-0.116039625569216
0.0864819807785969
-0.0422031957908453
-0.0294713471768926
0.0330059751824546
0.0385225992957294
-0.123165613397546
-0.00315204238617917
0.0497270243736485
0.0897443469659526
-0.149372816268058
-0.231215030396832
-0.138275499396362
0.0843251574406794
0.161683877271634
-0.0748919516486842
0.248635139113779
-0.0841607328105134
0.0439660356708017
0.0619735497139288
-0.0722661339103777
0.0901204320696592
-0.0229238128742474
-0.0218223337404791
0.0144052792054885
0.10062950052948
0.00783949990325512
-0.0577709492588418
-0.153244340242134
0.143360850900346
0.0298813116762037
-0.163109047626718
0.0525764668576421
0.0013805133743255
0.20509901118809
0.102120735619256
0.0363168276797042
0.238906900294522
0.0654689089385594
0.20077797055862
0.141272287231929
0.249643997401505
-0.0125266687358395
0.0479201486841628
0.0583451782959181
0.0956288157262071
0.12390721183536
0.120172577709289
0.0125540254894734
-0.134109142184169
-0.0557928254825418
-0.0780016902150009
0.0714829684216356
-0.0591237464422896
-0.050504614966009
-0.0161608750837233
0.284274827867445
0.0828404548413448
0.0104512689087744
0.0868894544847634
-0.0315688076135127
0.080261891376665
-0.132737514683863
0.0891603386474056
0.108651456979977
0.0665365696694828
0.018493384629511
-0.0840609504964407
-0.00713493523307935
-0.125532301473491
0.016460629309011
0.00194995538592314
-0.0622237604415776
0.0771061159277789
0.0835476857713717
0.035302671513772
0.0821890815840853
-0.0511073585666081
-0.0109651484098518
-0.0217154185213671
0.189572753790085
-0.158402840464386
0.198004890063854
0.116632982235285
-0.146419644490164
0.148558676179159
0.0139947991135494
0.0813612141650032
0.0377569802623199
0.119228014142394
0.145259243826756
-0.16340217319041
-0.0301720898013263
0.0583145400152042
0.144795385511309
-0.0593351058401293
-0.0586986451722404
0.142935590005841
0.100895242613716
-0.0954002218482606
0.0403160584412142
-0.00976163949073278
-0.114556253209782
0.148475545720921
-0.0699370609762777
0.0371354314572109
0.167623852824665
-0.000792148668701832
0.101828801936173
-0.0537777011902184
-0.0130725788437539
0.0910997907413481
-0.158981187792477
-0.0450971451502308
0.273706695959994
0.0765650687167979
0.131147822548986
0.126627827922781
-0.0957244691795676
0.0654189488261268
-0.0362509846283931
-0.0275561693114794
-0.0271854499830341
0.0535727187012287
0.0945773544411099
-0.0618978210914705
0.0507850482627593
0.247675197089249
0.0601268547622529
0.130619424926391
0.0761190117196524
-0.0332537674025372
0.192461870419381
0.022134448285146
0.070223073247333
0.00681873508697175
0.0815595687021962
0.0221570878970699
0.000370177008798872
0.0759948506456681
-0.169459537626994
0.140434074276061
-0.0287654864006585
0.0941980834427196
0.12661581267202
0.100691984556477
-0.000938142349751478
-0.123130404834095
-0.0802279941501168
0.0449793261484176
-0.0412032362812293
0.215428002642854
0.0803221821494845
0.159500157006215
-0.0363400692495771
-0.0912829170212413
0.0311922986495201
0.255364348440402
0.0168466511275114
-0.0321411456701602
-0.0645738325874034
0.0603037545533142
-0.0668897684364623
-0.109686028374586
0.125465311707108
0.100757710722502
-0.088243297265604
-0.104306342573184
-0.136963120061246
-0.056004796605979
0.0792630423740226
0.0338306430782384
0.124932179831592
-0.0126625745951266
-0.123947554508286
-0.0991136672774586
0.00240256095839703
-0.16963485205797
-0.0517262667878763
-0.0325816361315483
0.155619665540114
0.0726107761605334
-0.105805784644125
-0.0656492609077089
0.316943501726459
-0.167640656415311
0.0465014118083784
0.0762653840697598
-0.158647791176077
-0.181696032759741
-0.0631385363593461
0.0864770575365177
0.23576557630254
-0.0409817849945284
0.131852951047423
0.171653943268103
-0.0793172501497542
-0.00505873556335604
0.105411772571613
-0.0439489681708197
-0.0697443924321257
-0.11197818266856
0.0887311129162425
-0.000593190552048571
0.120132714137368
0.124860639812729
-0.141135871479075
0.0519203205406591
0.0157130247998121
-0.0243102201935901
[truncated: 8,001 more rows]
