# Supplementary material for: Nuclei-specific hypothalamus networks predict a dimensional marker of stress in humans
Source: Nat Commun. 2024 Mar 18;15:2426. doi: 10.1038/s41467-024-46275-y (PMC10948785; doi:10.1038/s41467-024-46275-y)
Supplement: Supplementary file 4 — Source Data [file 41467_2024_46275_MOESM4_ESM.zip › SourceData/Fig3A_1.csv]

Var1
0.00813817546794783
0.132112349605365
-0.0692879560732904
0.0349958500425249
0.14396088779368
-0.0131387842150822
-0.0625124182598305
0.22000172711218
-0.0234982371864959
0.10099558754198
0.0499080989175393
-0.0537454438655672
0.100922791720567
-0.116931999812694
-0.203063455486422
0.0130604058563497
-0.161283507013797
0.0882611450199644
-0.115417450582838
0.0795445069706607
0.211543140170325
0.0373164823417346
-0.210837979987993
0.106726701028254
-0.0744199084315643
0.169537424680752
0.0129840386192385
-0.0335315235310397
-0.0597972159678442
0.0394068541872572
-0.0795689481218796
-0.00429531746948035
0.000215061727255856
-0.104230200258307
-0.208462352651248
-0.0565848675039101
0.242357386945813
0.00948496183998975
-0.00427168506980066
-0.089136941519278
0.168425568221087
0.0868160958840535
0.117474004911397
0.0409417962659715
-0.0893702144317999
0.0176521512605824
0.0322272487174309
0.0177367863579406
0.139758336199921
0.011280919512161
-0.0452978134716452
0.148491212954094
-0.0828856544225839
-0.0384493075135847
0.0535660808031666
-0.0363223269468814
0.10026548501232
-0.0816352501643021
-0.0810400512442503
-0.0489857496044121
-0.00118750516403833
-0.0064906692280996
0.121069289452746
-0.0770510605602735
0.0312165898480336
0.0190653764544308
-0.103228530885688
0.179844142223583
0.108860588358415
0.0772114301506691
0.00688689524444856
-0.0425876050122568
0.121233639540407
-0.0305397656106392
0.0713287921538607
-0.131964175295938
-0.0384686854862811
0.0862080131368255
0.00262931305071335
-0.0846767892903686
-0.0759070359114552
0.0677521385971563
0.0859759674771555
0.193754569243158
-0.112604183425123
0.175124541014678
-0.225706616931365
-0.0484669432357224
0.0304963935256897
-0.0299777954094814
-0.091526617897982
0.0164736216319495
-0.0866135570003224
-0.128439092520712
0.156368025651311
-0.0783689911462041
0.0840579420230819
-0.0323777864085227
-0.0786345285274402
-0.285042417235817
0.0330448032400539
0.0301501642700528
0.0748442912879866
0.0294245106259463
0.164925642446429
-0.131238086583674
-0.127825876715688
-0.112476658276575
0.0332137043102683
-0.0436918963340413
0.00296007390256721
-0.0889361330315925
0.0579634206876669
0.0481283569093361
-0.0839589078858696
-0.0419244806481217
-0.00376170624063731
-0.169872405337294
0.015256447622282
-0.0398409570551912
-0.138830147378492
-0.0132243457374504
0.00390655270335319
0.0359028430388884
-0.140930035421913
-0.0719598497986449
0.125860177715546
-0.0848193296473648
-0.0752365589041438
-0.0156469966554005
0.0612286389809353
-0.084244551386123
0.17774466266003
0.0283463716544436
0.136458333955897
0.0210189280384603
-0.0853395818748072
-0.0636364598732021
0.00310238051679166
0.19688335349661
0.0481555022238453
-0.169767205516749
0.0361814389396561
-0.0926702732080508
-0.0556692909694228
-0.190057882562377
0.0198238024188065
0.0429979381627904
-0.0294393019509893
-0.124653732888195
-0.0104181738508544
-0.0631540524602304
-0.22599259234289
-0.0604757238270537
0.0686189408729356
-0.0517181744584031
-0.123194295118106
-0.204465140549236
-0.122118832215255
0.0284428044897981
0.0460365727671588
0.104360079744192
0.0969210252002997
0.0370352719221417
0.0434026134613539
0.0295880609397871
-0.0275040364251697
0.0210695910855983
-0.076577561368842
0.145966640498536
-0.00902477475690493
-0.0532076715906181
-0.0786240323477081
0.0823818655427641
-0.0333754328190179
0.0233495445924969
-0.053329258642945
0.251410949887777
0.0226751726390035
0.00987018869709691
0.0829752901639103
0.0696208516489125
0.169784889298762
-0.193769660420702
-0.0774412958509929
0.241223610112758
-0.129268155604908
0.146771521771096
0.00601948599788627
-0.0464945252806353
0.403244049437756
-0.142532295657876
-0.0930555487070566
0.149202656218577
-0.0316553106273373
0.00425164742145238
0.00815467523243587
0.0605585225220745
0.0981495044638425
-0.29379689548484
-0.00712749337412041
0.0406646863434353
-0.066363267808437
0.0874137046550045
0.14302163280201
-0.143153716595784
-0.093111650447306
-0.104349719303897
-0.281280540582957
0.135695274616395
-0.108152037455764
0.17680369957779
-0.0438682714767333
-0.0204784502812392
-0.129755241196426
-0.0638550266364257
-0.0152938647269962
0.0462907329312865
0.0202910403111791
-0.0402410025913545
-0.0287025951645779
-0.0230304968385374
0.0892053562269165
-0.143995222839064
0.066808221683915
0.173902836065991
0.191778114361876
0.199831733611077
0.235672030055004
-0.0673766243759172
0.0392216129547854
-0.0360973906408663
0.0625723246666844
0.168685659980233
0.00668143709935313
0.0351817564028062
0.0835924855808731
0.0259844175512539
0.147006173347306
-0.220736857139599
-0.12467344452765
-0.141834264997488
-0.00185236788300442
-0.094856470600749
-0.180412919098652
0.00795625340116208
0.0812479378473088
0.0130910165642449
0.0698345592767893
-0.174302293993192
0.0985777525217337
-0.0545827861329388
0.0269004493752873
0.0631242099013124
0.0127678870857006
0.00493182326220676
0.210391977173764
0.107937242138542
-0.117242342563418
0.103071649761884
0.0107951013882
-0.0691702201977734
0.106507456109377
0.0800099618920727
-0.126024678615849
0.0214639057596808
-0.0129614657939606
0.0600814839449247
0.00411718799340221
0.099857473908535
0.121545181926093
0.00410990576269496
0.10905354004897
0.00706542644728122
0.127817146540945
-0.151003631413432
0.111961433166226
0.0634896267032277
-0.205547154919604
-0.182151646223944
0.0220461532927196
-0.0308479230239989
-0.0575900597815802
0.0434432539728026
-0.138449972168054
0.031715549347664
0.205389797830079
0.000172696099990049
0.00363704739486176
-0.151073587983677
0.0511607708489133
-0.083556203125332
0.0964768930680225
0.0984495507687581
0.0680336371450006
-0.108579209178451
0.0632003642489815
-0.0850634033228279
0.179395367880495
0.0538012189873688
0.0459161478285169
-0.0646496610631879
0.0382931945765167
-0.0137880360176977
0.170963501398023
0.124404354323014
0.0757087804387144
0.120189762363731
0.209346752827438
-0.0690764628857012
-0.097918802960204
0.0685464802652476
-0.0255317806108023
0.182352689338764
-0.0927259069329633
0.10015613349413
0.0463468644205719
-0.123931758727259
-0.149959490567931
0.123775941429428
0.0449922945032943
0.0930664799463834
0.139734549664927
-0.126085356718704
-0.22295610325256
0.203716517346231
0.0114484469191314
0.0474559705104461
-0.0329976993885332
0.038743743593566
0.0629620498950409
-0.112885285293225
-0.0176100974421302
0.0829964757681817
-0.00708454675248252
-0.084358065418767
0.101048612011246
-0.156366096508609
0.0049313482346124
-0.0740482019429097
-0.132965481285811
0.134155761779526
0.112837889942217
-0.0437259865591068
-0.00701892438765792
-0.0565245335501969
0.0253772213087314
0.148783472022693
0.164629050863827
-0.025994309685331
0.077276910775882
0.0363637655441603
-0.195324933846943
0.00394132334604766
0.0917578538675154
-0.109602769521871
0.10254375153198
-0.0456350351696091
0.0235017099971774
0.146156068678426
0.137051832989032
-0.0222756299543893
0.0662196750889968
0.0528385839272093
0.134776519758416
0.0395611411864565
0.0758745252280125
0.108217885887077
0.132342643206551
-0.17111870858198
-0.00162703447892807
0.0331466221649654
0.198519412108683
0.136218511283916
0.00901385258195943
0.104673896872465
0.0809598222533577
-0.234239119287018
-0.0467353960779608
0.0366890880515387
0.140861127279925
0.201531166114473
-0.0822947940996479
-0.178897898912793
-0.113510516998732
-0.0196654138081128
-0.196007180890712
0.13337525807037
0.0151409922348641
-0.137909872798938
-0.0477237644816694
-0.243463161322993
-0.0795552879769203
-0.0291831474452816
-0.083655345454385
-0.083642299511636
-0.00350830225724179
0.0342176550617489
0.10197940822324
0.0548936572309939
-0.0954319751644392
-0.120545650839108
0.172034446064199
0.0795753065264347
-0.163095117198855
0.0455223534336807
0.040328950301471
0.118067185608108
-0.0452379809013144
0.0281054695705191
-0.144477110234933
0.143597586065048
-0.00994901208289479
-0.081142763819388
-0.039110089050903
0.132306058274288
-0.0394698901957153
0.249454951194367
0.0405372569616761
-0.0350248417795635
-0.0731803546260547
-0.0692932460071524
0.0576163981748204
0.0588440574959414
-0.19839903550965
-0.076120928063828
0.0174632727169545
-0.146925887675272
-0.0925242474675407
0.0563922860130952
-0.0122381430765631
-0.124563797104676
-0.0300860618304127
-0.11364605825687
-0.010423372648627
-0.0929132696738437
-0.0378030716574963
0.0870517041905398
-0.151367736339491
0.282686972666785
0.006373288794825
-0.101269861590899
0.0466059499964904
0.100384411370541
-0.215138871066444
-0.211571098577429
0.0330266803228869
-0.163773008035269
0.188409283324638
0.116498711579337
-0.174709739439924
0.0487266295410523
0.0270841361558519
-0.165755247425477
0.0100509663980709
-0.0791673436390978
-0.175597245345177
0.294250959030888
0.000216013144859356
-0.00120610272554732
-0.0513342567270339
0.012947628580911
-0.0257505677156997
-0.023016620786005
0.128343519186306
0.0444876200041808
0.14802310232116
0.049812829968953
0.0714352537876095
-0.109237261378913
-0.117636071961623
0.0115660581954045
0.103221315186903
0.00460789862747675
-0.0258835562612355
-0.00814396623095478
0.205163527609141
0.220761414435304
-0.0581952205308793
0.220288616627457
0.0552349606076201
0.00326607571719654
-0.114427670262766
-0.159323387827996
-0.243091854821218
0.0336956102114848
0.109587799507013
0.0288096072985327
-0.0604865675026163
-0.0326135108903469
0.187859497141852
0.0134225004633378
-0.0747098433434255
0.0211826692894542
0.0912473835051473
-0.291964731525889
0.0285988116307605
0.0604109358677521
-0.0451311258422192
-0.0516976051549632
-0.0331005724540172
0.0201479941257515
0.00501426415015261
-0.0073649864689473
0.135717236369712
0.0169695503433447
0.0731711594514358
-0.12448934373697
0.0105310350569663
-0.109401056314017
0.0588997283130362
-0.0185659908689452
-0.145528092356878
-0.0531555362991476
0.1276956374158
-0.0390950257090793
-0.0795124820708955
-0.081920291505191
-0.000672881237881968
-0.0455724780088371
-0.170740126736667
0.0258275706294715
0.039615198221766
0.0352326527085762
-0.204408994980154
0.00378972105165051
-0.0298141513401589
0.0940714475109973
-0.0466964381885284
-0.196142566984055
0.0757852045304646
-0.0342076566653935
0.0183396374060128
0.120022686924886
-0.0363110216343393
0.111374453513072
-0.186322931958988
0.143505387614327
-0.100940440894336
-0.0332287269492932
-0.100512285819231
-0.0426078896151484
0.129786756429442
0.0416488279365941
-0.0784400849731637
0.0588010115459025
0.163957255386238
0.0832491902684325
0.0425927883325146
0.0640632691883138
-0.152283294939108
0.127498731305151
0.0720289437779392
0.0563995359815026
-0.112673582394648
-0.0286270248186005
0.0697985942202633
0.274203849203885
-0.0583966884464154
0.0851723018612133
-0.222738639308685
-0.00608935333665465
-0.113715172763591
-0.147583697816467
-0.107608041977205
0.0321867284747382
-0.0250378053506254
-0.0971724657704684
-0.00478741090872682
-0.0820494519214612
-0.0296768217750097
0.0919645327900569
-0.0190186159845597
-0.247226344262159
-0.14420407308063
0.0558114653210437
-0.0288197603706409
-0.101529482540685
-0.00623762916773443
-0.01612817886476
0.131808091031393
0.0656962055142043
0.0223435653864221
-0.0310498795221742
0.0133618748061494
-0.0135139978021448
0.0475554106624921
-0.0243338883800754
0.0730791670531227
0.102126877547697
0.0407835377406029
-0.13104351729434
0.0305662482004298
0.0741390055005423
0.0402032526385533
-0.0120409725103621
-0.100627875863122
-0.0357850658664654
-0.0497650730163657
-0.185215320967981
0.00775637633730388
-0.0222548267792898
0.0792662685193634
0.0212462941580304
-0.0662342453843638
0.0207860116836436
0.0786499126714526
0.0205554452945316
-0.0721679649697228
0.150862900818495
-0.0650980355654564
0.089336240939095
-0.0203972802949943
-0.00855694360125905
-0.061255695412758
-0.212190446612042
0.053459960699494
-0.0709113191828835
0.0265168291237193
-0.199721446936027
-0.137176182969903
-0.233115354469905
0.183280940931119
-0.0441807073933196
0.120584761035658
0.00450419975125033
0.0586567386153385
0.155681245965403
-0.249932785546633
-0.0551195270449302
0.0317726936091551
0.305642602978003
-0.0666123022249724
-0.114567454575696
-0.0182071282085955
0.0283817169912448
-0.0770910915507318
0.0309324704036554
0.110422561374846
0.0414653011610498
0.00159345450787364
0.118892207092778
-0.0397619437699208
0.0755958222988175
-0.0853408574111517
0.174462299774729
-0.0999599034815274
-0.144060903268121
-0.0623622389370031
-0.116711344287705
0.125992168818569
0.0740966709779294
-0.148508013595661
0.23600979743027
0.0121552667932119
-0.0554214732065478
0.198753731012667
0.0673248877738282
-0.141578472082478
0.214227509033417
0.212840068037964
0.119544844337775
0.10072880156241
-0.00692578572453148
0.137257339426012
-0.202954216064003
-0.0473254849475169
-0.133942483572577
0.0551741894982628
-0.0507159325122202
-0.0712113200267086
-2.72740431771666e-05
-0.12421196276043
0.0929795705662446
0.160729927081289
0.0476760808748711
-0.0590102540022652
0.104785752737827
-0.00090588947183312
0.111952492017946
0.0273919866219353
0.181901938272858
-0.0817444731733614
-0.0195403719165911
-0.312281825403837
0.0166387474562656
-0.083394478293227
-0.00599879248595955
-0.175764132747199
-0.0797035174930942
0.140460611569586
0.123184504313729
0.192402432014742
0.0293996261039259
0.178924403864449
0.0263838155306418
-0.00081092255508674
-0.193348476746729
-0.0210891761802922
-0.145169251065181
0.0865553206690933
-0.260567633699586
0.130661537328094
-0.0714761243339659
-0.234230581133977
0.0910503593847624
-0.0878000849228673
0.00158578334875061
-0.155413572179117
-0.0626959300951243
-0.0639515895487686
-0.0131132834881846
-0.0524724334018012
0.141217725695054
0.0320365435794438
-0.0964961717570212
0.0323383364486591
0.0281614573659712
0.00154668495825339
-0.118609274598972
-0.0465102485811442
-0.0877794541906478
-0.153757904863759
-0.103710912584101
-0.0748695095312002
-0.0688419682529227
0.195239830654968
-0.0489836961979179
-0.108523368326633
0.165621846504776
0.0884549450090607
-0.0879170718526309
-0.0709031880313176
0.00245343874050245
0.0117219752396395
0.0837322028684779
0.0113748460585822
-0.0947921104927203
-0.0600264179758778
-0.0776289756813461
0.052714697711824
0.0216237730994327
0.180144721697096
0.0558193108000288
0.136712193280037
0.0163631623531352
0.00552663139680429
-0.0246546693118468
-0.01665941807189
-0.127457712385252
0.0877024442101444
0.0360387629505485
-0.1559637364262
0.0055628302734791
-0.0199805579624819
0.13572705561228
0.0182493412038319
-0.0577636110713565
0.0801714752329917
-0.106017097647615
-0.065301006317592
0.116227369736456
-0.12360513510516
-0.125108027181393
-0.0485249929126209
-0.0745330332499905
0.0650873253267901
0.0237939878100273
0.0110046429867693
0.081833070234612
0.00376647779360131
-0.1452464375024
0.0173376441937148
0.130190385654865
-0.069276273598001
0.0761061512026582
-0.0619870725773882
0.00882367159777107
-0.133186047926027
-0.0800525650192379
0.0560372375688821
-0.0342751428043148
-0.03541815883513
-0.000708856776426991
-0.0529889536809722
-0.174615171065327
0.164115459858736
-0.0370704602440873
-0.215818415103823
-0.050692295784252
0.0611743846789922
0.0818341441027414
-0.0993252815864512
0.110050095846545
-0.0613491748481035
0.122054137598199
0.0295655007036549
0.0358477667329178
-0.210876843510266
0.180861244020301
0.000239912660003487
-0.0726048287820461
-0.142599328865298
-0.116005421805926
-0.125420197241269
0.136605873639909
-0.00231473484877061
0.15213455633853
-0.0840225096724684
-0.0648671067767452
0.168693151077941
0.0866023851478267
0.0847344347490425
0.0578015711946445
0.0661230119933864
-0.179414760043699
-0.0140403623792573
-0.00620876400577242
0.0146947300137583
-0.0786169072188384
0.0556876690940445
-0.0595395854992268
0.116276874922102
-0.119055345087269
-0.0490078465853882
-0.0735308482300383
-0.0169052152304122
-0.217569335555772
-0.0332918489704245
-0.00707395369922053
0.0406156031637918
-0.190463122048169
-0.0799388141578324
-0.0733988284487432
0.302482121892899
0.125889788159967
0.0810439242873589
-0.0950107047795259
-0.00610283473011899
0.0210160617264962
0.17031300305697
-0.0264597271423965
-0.0420351247962467
-0.102468464184156
0.22052511270005
-0.153906798483746
-0.118822999914915
0.139049449748081
0.0511990932566193
-0.0117662204368858
0.0245884190237281
0.051166295441206
-0.0285186286857509
-0.0233478969599853
0.0488473475568586
-0.0489096673609485
-0.115809728661929
0.102054544583856
0.0576682933406884
0.151276558354352
-0.00793427373336821
0.170697336265764
-0.0364610588511549
-0.125145566026268
-0.084592884384066
0.0562281348485421
-0.149924719505671
-0.0109309488564906
-0.0707707546662147
0.0566856081879726
-0.037070742419985
-0.0713712539093034
-0.0339875696924243
-0.0385620469748617
0.0355700836834686
-0.0991582124650632
-0.0863507968500516
0.0264927283888263
-0.0624115471908166
0.0229374966095957
0.0280480354437124
-0.0836638990014463
0.0662824481271299
-0.0246212505427732
0.0522464091044065
0.148550241975163
-0.00617595460989614
0.0401638229819393
-0.144089455833802
-0.0953077833968273
-0.207023189786688
-0.020498198231288
-0.148368847662157
-0.0759927068608604
-0.107115040074364
-0.0913361884112505
-0.0510184886141199
-0.0321289122541411
-0.0560044418593182
0.117824367384853
0.0819123816401061
0.133687074386536
-0.0294840631663168
0.0303228995895469
-0.0502975269538999
0.0292037592582888
-0.221673108655747
-0.11416123137108
0.0529654579334966
0.360943410486815
-0.196238448574359
-0.0505263573759547
-0.252410998858627
-0.122241987791803
0.0275728688375918
-0.0173829927646797
-0.0456585667838074
-0.132205855372031
0.0867678650495726
-0.103293586182764
0.104173835027361
0.0767211315084733
-0.0219004091543134
0.0175091070084493
0.00279689627804773
-0.0134624592262265
-0.0295396905432454
0.121274746988602
-0.0157050887781133
-0.0987226526000107
-0.230433835273257
0.0355282810684827
-0.0241596260068036
-0.1588824593365
0.0885073310165086
-0.0306202263418024
0.154613581312939
-0.0419744313084882
0.0513363292644291
-0.160282790678504
-0.0839711202253233
0.108661088374058
0.0292409082538659
0.0757546718689517
-0.0628449087541511
-0.215532656118591
0.219960255531675
-0.168613066773955
-0.0993680011677377
-0.0566168853535575
-0.0975224421111017
-0.0661873962787871
-0.0519115726219699
-0.125529849439066
0.115386760651675
-0.0551957652071205
0.000713586324994754
0.163584997235801
-0.110027818384247
0.0774125699628573
0.0374130820987862
0.0443452596978697
-0.0853642869811969
-0.0724214015132721
0.0369783800494948
-0.0318635609627897
0.0540366386712029
0.120366930400226
0.0282373380294908
0.0966693691440089
-0.0106696636735935
0.0393056585439696
-0.0927267370564051
-0.206440040409087
-0.00452712620235055
-0.0272471771335496
-0.0388152075148744
-0.223227210263472
0.0492324437622133
0.113792676026254
0.0666206589371628
0.0085925518018438
-0.107058503910968
-0.0352917780200855
0.127737693988408
-0.0521357594392545
-0.200118313327663
0.0466796927677057
-0.133289244461993
0.00856468574884841
0.116125627419977
0.0262355107655984
-0.0522741268769533
-0.0867466346606688
0.241038084434198
-0.118132659111941
-0.0575586681254001
-0.0539377961310123
0.0534049451810496
-0.120481273358073
0.0476650266052083
-0.0866826545610555
-0.0988348064117552
-0.0593067461230548
0.206952834540245
0.112617040642284
-0.0469876596996833
-0.0273922872499084
0.0909856803785077
-0.201785386759682
-0.151469984730713
-0.0796804995893418
-0.227708060803422
0.0957297983799534
-0.0201217723559104
-0.0733779782923151
-0.172376548864865
-0.20306872935717
0.0418629465065641
0.0482452713382351
-0.172060749265537
-0.152826829635616
0.0199710769701065
-0.0632773782411935
0.144603949968694
-0.0893443885491516
-0.0437305423862598
0.164550638530709
0.0478646467508998
-0.215016394300618
-0.119235070744558
-0.0145282223046963
0.00315021522603317
0.031782008306265
0.171618983220273
0.041523212266478
-0.120645516563929
0.0253329318522287
-0.021700291991072
0.173970736314068
-0.00644808156070627
-0.151381373361263
-0.101465751396506
0.00377213774070114
-0.237583145741665
-0.0952032040661698
0.0183601174252709
0.35294504030901
0.0409750971847385
-0.0301830253858236
0.121987384034309
0.0247946273892723
-0.0373827079020578
0.00892501980978112
0.0429832542486316
0.106276370277247
0.0192537632954941
-0.0511615020171729
0.186324058412146
0.268600617591761
0.0431008601564566
0.0778756725186782
0.0455258647536643
-0.00670843480190789
0.162165882901184
-0.113419419677325
-0.0640009122904093
-0.0403191607696497
0.0161921444440073
0.0439432683623093
-0.195411984158484
-0.147171634706029
0.124062551630252
-0.217093444621109
-0.0302108165985763
-0.130708317516892
-0.0158567213035189
-0.0582661867998196
-0.182612429351804
-0.168464605558292
-0.0107013122693415
-0.110291298610181
0.289972901664186
0.118558917302486
0.153908118159852
-0.0436695593439909
-0.00566891016653053
0.142884036142068
0.126260707627877
0.0809514452314333
-0.0758574851092988
-0.05591387426518
-0.0307315110976536
-0.0641639642613675
-0.0444808238735707
-0.122119009884096
0.0712909280704034
-0.0365424988013004
-0.0364406786604456
-0.143557542861779
-0.104880918800785
0.051597991984203
0.135744697472752
-0.0546906696823148
0.0131012184488534
-0.0958622927869797
0.0951624416534492
-0.0105130370440812
-0.130517322415371
-0.00947822856478792
-0.0986306673435655
0.0718084221700504
0.15924178403183
0.11467288321082
-0.063946049118133
0.098320849338235
-0.0421828839928737
0.122144546942903
-0.145529850210477
0.0505408239448378
0.067760771507106
-0.0265009082304034
0.0734067977887089
-0.0291547273663936
0.0947647727581189
-0.0593188515180851
0.0227122878851951
0.087803773814717
0.0502818728086164
-0.203459194955346
0.239931821663788
-0.0342945065112934
0.169547313609639
-0.0177851162333135
-0.125856411660823
-0.0423176417744267
0.109647638067817
-0.0117291752507105
0.160342082427869
-0.0409662630858786
0.0139490442672362
-0.0925354858264352
-0.235048268570329
0.0481600255265094
0.00892160052564997
0.0121670336922632
0.0185659689219628
-0.130088432295298
-0.199007658485277
-0.0147794469649502
-0.0769277083344745
0.231516768764904
0.0190142264145019
0.147664351071583
0.0407811153930174
-0.112833963990853
0.118661624211003
0.0311030189798578
-0.181816364861403
0.076078777804362
-0.0327509091464415
0.0570121728744052
0.0967804919573422
0.0916095055949661
0.107604797806119
-0.0646324732714937
-0.127857860508609
-0.153718427906974
-0.0849728304361667
-0.032219744105032
0.0438189868042126
-0.0516852899235086
0.078045622433836
-0.241481890320252
-0.0886319413347564
0.295451832424017
0.0836610173018335
0.136972067748284
0.0414308086662584
-0.079035906698777
0.0211464851683844
0.0728476689900384
-0.0617407215654861
0.0652881055363945
-0.0466555189258968
0.0170080204435578
0.0106187213434527
0.0209492495459182
-0.0431024949841911
0.0215373824136635
-0.042190698785931
-0.173053694241395
0.0381685053388798
-0.147087131534946
0.126638967516265
0.131167447877594
-0.0386576731635459
-0.0563765243338411
-0.0499152315335164
-0.0620060377305114
-0.0153623238446351
-0.0704592324621669
-0.0429860754179222
0.0588919716173867
-0.102733955295357
0.0746921779273933
0.0522055319377974
-0.204981874441151
-0.194559380416618
0.12071989403068
0.0403414528915222
-0.0511117109841609
-0.0443265402231902
0.113593804154859
-0.075149093353278
0.194945765601834
0.0246357504317244
0.0845357009505805
-0.0109127065976249
-0.00495794496229802
-0.0340587704893042
0.0824446671308003
0.0447846136620551
0.0477515733774702
0.151310613047086
0.197994699877882
-0.00508396532414532
0.209707563328006
0.0313921416092589
0.154765525126789
0.278428879287297
0.0350806369128403
0.0966232073308811
-0.118453597501215
-0.0593739110847414
-0.0206673603389195
0.228311761538014
-0.110500579895428
0.0683768190991393
0.0856248779305489
-0.169461505652377
0.0296626364174802
0.0593952494777269
0.02010185888727
0.0883254884141673
-0.00112815201484647
0.0211318645629337
-0.108693970358267
0.0661266243226218
0.0690008371258729
-0.191126747453542
-0.0176601104175118
0.164481071162189
0.0652599576943588
-0.0307725392989738
0.120157481017998
-0.136503782187804
-0.111331565876737
-0.140641567553584
0.140645518899312
0.0369254988998489
0.0343410342961335
-0.0711003414783523
-0.0631551044620943
0.214342339859108
0.0711209899914004
0.0969967316280555
-0.0860469116965605
-0.136556800262005
-0.196568839866629
-0.0594719662326379
-0.0515785799661736
0.0317546009415755
-0.00968648162489852
0.0806097095946255
0.083779534407123
-0.19793314022533
-0.070058636290491
0.0412029587622455
-0.338703092825794
0.0813834987577863
-0.0483829248297108
-0.131912757442552
-0.0169059689344807
-0.0246942016942367
-0.117463539639993
0.10708875461765
0.17509655350076
-0.124031680298118
-0.089269686389972
0.080215943908196
0.210598831169607
0.142743161798246
-0.0764889998315719
-0.017069025517115
0.0932630247570823
-0.0240181686160826
-0.178430207945784
-0.0928122656869476
-0.0790909061182054
-0.0658758586550343
-0.163454511238198
-0.255910423035586
-0.0424763348291835
0.0722939983676697
-0.226462217988366
-0.207177770206587
-0.057574689544155
0.224589535851487
0.0476030013115861
-0.132005573775483
0.126816842346121
0.217846835616088
-0.0112553962891448
-0.018787095298785
0.120384770329201
-0.114985367319058
0.0537396101152091
-0.0178955030968196
-0.0773098315714405
-0.111658329470833
-0.146795944910046
0.119093993066528
0.0929994207775031
0.00801829509415326
-0.0900105671113349
-0.00827632435292065
0.111013216625242
-0.186474933947525
-0.00692230989555936
0.211113088334711
-0.141204885188377
-0.0195928855456592
-0.209591478230943
0.0104134546965061
0.113728319538628
0.0246921090514561
-0.145043097812584
-0.00400031575654186
-0.173499945329789
-0.172397313674715
-0.00516736463741389
0.157800738139898
-0.00534027747885485
0.00269066164385267
-0.049424938505049
0.016740386991702
-0.0293402096642217
-0.0214536461804595
-0.0362603658664138
-0.144137532813418
-0.109904290186727
0.220627098779861
0.0202077024636482
0.0888789446501201
-0.0933269412173325
0.0206573896883792
0.0860698200356792
0.00641396680855778
-0.0289119501898134
-0.168729779138898
-0.100649185919085
0.00584532418022469
-0.0228293949695738
-0.046184509239411
-0.0651220193992719
0.00930371349819415
0.0550418022824044
-0.137262509174914
0.193410373490379
-0.00113515853197159
-0.0627644783815247
0.0395285760141872
-0.0162454308035316
0.0190031539283039
-0.123009262271584
0.0671970183443214
0.0955546993933929
0.0324602589086378
-0.204980004831298
-0.202343355016297
0.0832804857292209
-0.129915600451776
-0.011100405201689
0.0225104159974329
-0.0764195694104417
-0.0700395077312338
0.00365678962186529
-0.0838115747760845
0.0932914938242529
-0.213319558867493
0.195288535002127
0.0280337024769445
0.0979673096230177
0.0622069210132556
-0.117643863698525
-0.109993462233165
0.137136594066716
-0.307133199010431
0.133446554136421
0.189828457136105
0.0761300710321019
-0.0266891343122147
-0.172947654308215
0.00887173262682003
0.0971270987977478
-0.0733039827424238
0.0887286116026397
0.0529856483338321
-0.0890953755896421
-0.0396202525040873
-0.00843687676168416
-0.129406059077781
-0.179567544641677
-0.0181371089875601
-0.119375184424819
-0.154676740891254
0.0145331105161485
-0.0123444257973881
0.181280018662613
0.0277929845603003
-0.0714470249525015
0.215316713726551
-0.0532401166024047
0.0255055722691384
-0.117077571016729
0.0524326156949713
-0.0282550321263771
-0.0293644668713343
-0.0574421931431082
0.0266749838995736
-0.131800233312006
0.0758514753851337
0.131822084519431
0.0427384050880154
-0.0135097721380353
-0.14171749865286
0.0636581859913961
-0.0346448711561665
-0.0984943611112868
-0.00215070387746713
-0.00894496072104818
0.00288993477066791
-0.0374968827916679
0.00764743577085679
-0.110051181093979
0.0773402978294186
-0.227561220390068
0.096909511257319
-0.017282333955126
0.0151628892518294
0.266280506257066
-0.0318061688145888
0.038767068559636
0.113088126969379
-0.0521153137668789
-0.00515972599950804
-0.110434262894941
0.0777112085640312
0.0887378649820539
0.171594232368543
0.177547545555169
-0.0596366246729445
0.146230547868688
-0.0665971988619879
0.042454696641562
-0.102721011523604
-0.0653257041635722
-0.00226711399373943
-0.026237585068996
0.0348357116705591
0.119842049591464
0.0343699524706265
-0.05074932734767
-0.169744191132861
0.0728965277729499
-0.125932829685523
0.0512704774934593
0.0369557283775451
-0.0589145257667415
-0.00527280083203278
-0.175875629143865
-0.046320927941313
0.0828609529973094
-0.111013715766935
-0.0995616505555898
0.0340327858970479
0.10923103532529
0.113836155181662
0.17523621270525
0.20759337755371
0.178876173969655
0.159936202851537
0.200691687811754
0.114181892964545
0.0808724454262041
0.167572678546132
-0.089382775131389
0.0960819816591688
-0.120770102521651
0.00710016009186598
0.142534486233762
0.222473956500171
0.0428432107984118
0.0502859195730524
0.012532196903051
0.154611479033227
-0.15510442093173
0.145158846528553
0.0840188332934949
0.0654717864080551
-0.0572736257047834
0.00363001073104203
0.0491913824236118
-0.155380347220526
0.205212873751346
0.0680196828468228
-0.134095395145594
0.0982428920416559
-0.16334017223669
0.109478263537604
-0.0104823168889323
-0.0633608183636872
0.197139440284678
-0.0791685693681526
-0.157858289122467
0.0309052342433997
0.0401337042284891
-0.0301218272614136
-0.0709843806947264
0.0112309725508434
-0.101560416367696
0.103419088837631
0.0707908267568104
0.119263291753634
0.0320136616739097
-0.00753898408484132
-0.0376916062827086
0.145306606950232
0.0368492447485682
-0.0379073558226941
0.0691316746582183
0.0450592070443688
0.0468193611615609
-0.0244951068547259
0.0238180258551242
0.190044708616198
-0.0488746138300116
0.142615065691677
0.0449076978694101
0.0988254815073139
0.0204092374809957
-0.101416122164288
0.191485600610741
0.0759146207164996
-0.0203173262303917
0.0558178807188213
-0.119373356908359
-0.022033560244306
-0.0594241924064215
0.00896304857934703
0.0652031620088578
-0.0605439860146318
-0.158191309538879
0.0355375595589048
-0.0947947329055837
-0.108807741798972
0.0918094066391482
0.0181098632359699
0.14375698861288
0.138717635907622
0.0368875014533343
0.0126826101987362
-0.200558606821941
0.069015039631096
-0.257108289149349
0.184954532538093
-0.0398124771641445
-0.151737087788183
-0.0652054824108724
-0.0195717036884513
-0.192821783604105
0.022815071285846
0.00930121265409345
-0.0184987290558791
0.201117485194898
0.111432676976782
-0.067055125479275
0.216656803688852
-0.080986537358117
-0.0435220564298901
0.0853711622043108
0.114956845190178
0.0174274684606365
0.0626100404823149
0.0942955892586907
0.0234386725748737
0.0664621048381724
-0.0803041605992021
-0.15709467986331
0.0907363835217089
-0.041241786966436
-0.0669252964274304
-0.129777709026993
0.106343191460962
-0.00613035703731504
0.208700984174477
-0.152860471004426
0.0962478110167927
0.0480527447016305
0.0872172666646885
0.0533635262723722
0.10340839423136
-0.1190282735781
-0.168522126903785
0.108028092856447
0.203564189470627
0.0151610253264532
0.0402879330953251
-0.0921998530299992
-0.127685352001572
-0.106688690643842
0.15045462569082
-0.169868945344296
0.00748843439629091
-0.00670815257063471
-0.254173093932381
0.0122520272234281
0.242194295272017
0.229758236388625
-0.0425738502240452
-0.0246975827720728
0.0258959607683816
-0.0286912092354053
-0.0962332281977864
-0.0885511500932405
-0.0266090650231858
-0.141807943921744
-0.142049841755548
0.1441973608049
-0.0205113082636726
0.155130670105473
0.00853143594320289
0.119492242218023
-0.0796773311959102
0.114360422425049
-0.215791101476254
0.000469935800890936
0.245342687526437
-0.0102942436152354
-0.124985219437734
0.0941420588461304
0.117951075407458
0.062066463039185
0.139609523531281
0.226386445755317
0.0325310826434578
-0.0865868392381066
-0.0393654623169762
-0.0789186668918944
0.143287383842142
-0.06262533456105
-0.217892243128082
0.0468128455734845
0.0612430873408577
0.064336256224811
-0.136571189933369
0.0461207093577378
-0.0758988963189575
-0.123290526864169
0.104920828625174
0.18650309424939
-0.234482893581856
0.116707946585557
-0.146866114995693
0.0429579012865844
0.152081762139968
0.070074888290785
-0.128120153233767
-0.165854751228789
0.0312037325669451
-0.083379034258706
-0.0991063981350279
0.0321651068366488
0.0153974739592309
-0.190881330013752
0.0964924484740953
0.222605619722467
-0.076290543037498
-0.0425905879793075
-0.102569055513079
0.0741835937943426
0.176528802443268
0.0145910184024507
-0.0262499796486899
0.125338144301749
-0.0918463406756463
-0.047629139521964
-0.109810736973329
-0.0606922464846461
-0.0692979559969388
-0.159107714287329
-0.128065735466242
0.141070960613202
0.000112013555148902
-0.258152459733849
0.00904528703137728
0.152227590151398
-0.299153485341167
0.109447236980171
0.0974645803711638
-0.0237787507359663
-0.0991374155747215
0.0620024313636149
-0.0391501218941603
-0.0848854083711965
-0.0544405422766291
-0.148366658972306
-0.0373736727462619
-0.0182374126616422
0.17734647945085
-0.121747494445045
-0.0530459211186317
-0.0804194796665307
-0.136356855732042
0.0173629631369213
0.0549953789162487
-0.0331949249895689
-0.0113643268678828
0.0355305903321645
-0.093823215566285
-0.0835790675172418
-0.125802497141598
0.111117847716595
0.137472191643969
0.0110210418130679
0.144857434334588
-0.0211848521103437
-0.0626289968575572
-0.125538540255871
-0.0585608869099831
0.106390319877461
0.082422576009969
-0.0220965797548259
-0.0429304340263273
-0.0469039821290857
0.0200547810377725
-0.0515158127896862
-0.00867858264936266
0.0869654886123567
-0.077990516193542
-0.00163411455343859
0.0803580989995292
0.0911094101104033
-0.0415070458151499
-0.0105310120733711
-0.135763475961659
0.0692970759220984
-0.124676682753421
-0.127289787561069
-0.0834884978617451
-0.0633092593772459
-0.0100120107725545
-0.236482853994048
-0.0215142893655769
-0.0551926739906068
0.0948557451682602
0.066193513653356
-0.00834738674182754
0.00311391592567087
0.0747079412023922
-0.12409298734778
0.0357526192811881
0.123926279883536
-0.1287312622575
-0.00918429274727353
-0.117611713412719
-0.141371713122546
0.076605889631761
-0.0407205166284758
-0.00524785513102336
0.127010014138585
-0.00978617292282777
-0.1719295001066
-0.00229142489016161
0.156695509520058
0.20402752022831
-0.100009032158488
0.0944479259435358
0.0109908778144388
-0.0562780352232615
-0.0446234797293379
-0.135713074057297
-0.0670496443241582
0.155697822082363
-0.0458115855930238
0.00266668303539879
0.0264004175452099
0.101287688724067
-0.0342573248648204
0.0242115498947575
0.0725976418317528
-0.139312803933583
0.0605537136359757
0.0650900915577119
0.0815513838382725
-0.0787026123720518
0.0366326703839711
-0.0646154278366642
0.0899031834943422
-0.0104731069269055
0.0613030461711068
0.0510754818450116
0.0372274343759304
-0.0757056500215637
-0.154886134149658
-0.202217211661592
0.025805588433483
0.176415135347872
-0.0411765328107592
-0.0429958485840017
0.285625241119674
-0.087212560823085
0.174680173066462
-0.0812766298592637
0.00135309693471468
0.0167156239328721
0.189667201324022
0.163581490177936
0.0190064646490058
0.00147492062299216
0.0862782562755763
-0.138273688712256
-0.0915415666488362
-0.0400709204527064
-0.187478572057967
-0.1143698825101
-0.151547289367395
-0.0108988820106609
-0.0649802177460433
-0.0408801162031654
0.0657381488149616
-0.00411383323748786
0.0599472515053857
0.0336618060058594
-0.0548514762678847
0.0238006461983742
0.0354651696795534
-0.0241426091058205
-0.0210269834430288
0.169498388275907
-0.0497526547149333
-0.0727360016505396
0.0276356036643031
0.125506485002792
-0.0153863818444028
-0.265202630245678
-0.0799431059571084
-0.0490863100581937
0.221017744084499
-0.109888395330111
0.0310935375869476
0.0413118081356561
0.170160303751561
0.0101485670403778
0.0623108322109325
0.0276252604000722
-0.0528377662457315
0.0773471289279514
0.0278554159254637
0.0533395455808542
0.141777340534375
-0.0149927442733893
0.0233850008467116
-0.0536329940187098
0.0326064990249791
0.0601006647417427
0.143209311582981
-0.10956180756868
0.219091177398826
-0.082090525644581
-0.0779672172356767
0.153810526504888
-0.0874910139041385
-0.11599655886828
0.147952004307579
0.0782589686532887
-0.0530598940171207
0.00115051378104513
-0.0567697653037797
0.0776843916312809
0.157026311866497
0.0461503318349772
-0.0965674534031482
0.0110545583986516
0.0660345516717134
0.0442632465446177
-0.069446323207218
0.00415744367689208
-0.116744842734078
-0.0549416925364192
-0.120072665218124
0.0873266581372811
0.0294930203628225
-0.0793381823542564
-0.0435084210277835
0.00641403945317727
-0.043410414210386
0.151377463532327
-0.124446876261857
-0.0311586964844943
0.0845987487309389
-0.117725895751754
0.155909775189257
0.0111402260036067
-0.0480859960015533
0.178432811341861
0.0327240254640673
0.0550806326459496
0.0727712518451509
0.116032964727427
-0.088987380192569
-0.0420480068620877
0.137449073108989
-0.0900632963905069
-0.0280438642867262
0.0944051943605362
-0.107252841356651
0.0256137423415326
0.0472968777191885
0.0634196561431309
-0.111938131348662
0.102826879440763
0.0111215549787124
-0.00229270229993043
0.134038156532616
-0.0446457734272641
0.0465803808066193
-0.0722346530932229
0.105229150640094
-0.0504057716824891
0.0291170097025858
-0.144082964360374
-0.050579923309835
0.0865168265557398
-0.0997900799153057
-0.084610805761753
0.027914913555282
-0.157000195675829
-0.0610273338373464
0.0114594503566549
0.0654689515812419
-0.0771393076469824
-0.0620096829678948
-0.0386212644944035
0.0553938205490489
-0.0965569239466817
0.0345997371273846
-0.0268421925348481
0.0156614971759605
-0.022760505060568
0.220929277182937
-0.0350587730322713
-0.0317177965840188
-0.0745872388003759
-0.0643161728724884
0.0351523010741771
0.00440498848001257
0.0228238697532156
0.0891806045439283
-0.104559249715477
0.169826697246848
0.161633925579543
-0.088491976309225
-0.263136813017561
-0.103507055308701
-0.000205619627440958
-0.264022420625572
-0.108338186078342
0.109881970939258
-0.0260364094928116
-0.0739193204030553
0.0638535091781878
-0.083001673856485
0.144072793296523
-0.00241747826543234
-0.00925713398283608
0.0841133752831191
0.176458952379297
-0.0909089321562488
-0.0144153566304133
-0.00506629334783471
-0.0127147226873014
0.0655246444845378
0.113624029311341
0.225909605117404
-0.0420305961412819
-0.0145423190408748
0.0617331035522415
[truncated: 8,001 more rows]
