# Supplementary material for: Nuclei-specific hypothalamus networks predict a dimensional marker of stress in humans
Source: Nat Commun. 2024 Mar 18;15:2426. doi: 10.1038/s41467-024-46275-y (PMC10948785; doi:10.1038/s41467-024-46275-y)
Supplement: Supplementary file 4 — Source Data [file 41467_2024_46275_MOESM4_ESM.zip › SourceData/Fig5B1_whole.csv]

B
0.136786306531012
-0.0322886727432352
-0.0503731861898578
-0.0615796330886304
0.0948556122851229
0.00954730861818246
0.0263203817768083
-0.0380597964474243
-0.0471759150320904
-0.0689210209306537
-0.0351286843252319
0.0106225796774302
-0.0841837006018584
0.145129765405146
-0.0973683200781463
0.0297528919728639
0.0276508333833618
0.000698274578428119
-0.0510088770364592
0.052035215027267
-0.1022294046825
-0.067886614777085
-0.0589656776349368
0.0526074894488034
0.234674803763938
0.02724470619235
-0.0166192580786704
-0.029380312257074
0.0346208127808328
0.0784074465915075
-0.0321850939666593
-0.00859217920423634
0.0359100939600456
-0.148782376560667
-0.0438349612871862
0.0876189185475421
-0.024676997051537
-0.017881475580391
-0.0189149851689605
-0.0164154009636516
-0.00584433625066341
0.000598936529510968
-0.0114437115508417
0.0533545151741684
0.124705790812955
-0.0291951915463109
0.00334722982711711
0.0576062068474109
0.111032386769469
0.0923193556216489
-0.0946100442673529
0.0456214484255079
0.0366423624202292
0.0118632708260017
0.0665053188277213
0.0108458886086587
0.0766061325034526
0.0322842342455236
-0.101694264155909
0.000747275202534926
0.0549089443660203
-0.0554625516566889
0.0202289935468331
0.0031448903681783
0.034320631172486
-0.157782561052456
0.0247674840962678
0.00551830585417115
-0.0842658561657696
-0.123292599174043
0.0322236506638845
-0.021563398521592
0.0789995243672744
-0.00481932801525528
-0.0560112751945908
-0.0623350377973138
-0.0559618330406232
0.137376264353195
0.0998997951096228
0.0273767946269273
0.118706920235329
-0.114459856249105
0.0841541313006728
-0.00305412338578596
-0.0248127980365132
-0.0912202412361354
-0.0809427251814532
0.0995206649249777
0.0811137089419225
0.0391220746799756
0.0666354487780618
0.0498756767596834
-0.0291026116519947
-0.00534729154476957
-0.0520445177958637
-0.0450650653720865
0.0204109963483405
0.0844622341205283
-0.0760396572514456
0.177671159796972
-0.0700879039066437
0.0488702022904324
0.0349326029997097
-0.0134881130213525
0.0862315642919883
-0.158253072071294
0.0667867741444674
-0.0381176611722828
0.0564662145358049
0.158470600990454
-0.000554125668248667
0.0115401195033151
-0.0439827367118081
0.0313893335477925
-0.0226561428271373
-0.0411702753521064
-0.112213177305642
0.109300672182235
-0.131430809563192
0.0936324544273014
-0.0155320524008187
-0.0800833543108864
0.0520834337674385
0.0503736872990233
-0.0129290953375537
0.0375454147097577
0.0136766807661231
0.0566708204071317
-0.00823061598586244
-0.115665919050301
-0.170553044992006
-0.0680368684953773
0.0786465130587304
0.0407246613166351
0.0228172799089102
-0.014187791118528
0.0636300171088544
-0.0630748033510084
0.118212163062855
-0.0238416973230789
-0.0817279173915566
0.141489697110585
-0.001873216249233
-0.0358558914802815
-0.0177096780717247
-0.0246545927017087
0.00987607797108794
-0.0556126540091004
0.0426959848528821
0.133501031004125
-0.0217924747478204
-0.0357106881348826
0.0471255564547296
-0.127760555478277
-0.072263124538843
-0.0279365021182744
0.00720855360051373
-0.0603957481510523
-0.0462306848134976
0.0144777951713662
0.0526023134098009
0.0414644089372331
-0.0257341383129069
0.000502039816045203
-0.0530926274870176
0.127750644508363
-0.0844849257325211
-0.109056384084433
-0.0415662928973149
0.111889052102431
-0.0228091925812851
0.145005272798693
0.0806531494809029
0.0348945515547566
-0.0766823101870307
0.0701550756764558
0.0697377643079565
-0.0255381951369488
-0.0285776578304988
-0.00803257971905875
0.0449045024747756
-0.0381224901529853
0.0172714044991369
-0.103385682846463
0.0768039178470602
-0.0217330672524894
-0.0998666513481546
-0.0617123254834491
0.140512271736262
0.0413227624075903
-0.00520626887449606
-0.0767357971954316
0.0145524823392583
-0.0868356824871787
0.00577754404449698
0.0283297919298895
-0.0092397023851411
0.050200481460901
0.0402125492457443
0.0566067477530849
0.0241978434793442
-0.0836596369706634
0.136730923915355
0.142166661883333
0.0307922717716916
-0.125092838491281
-0.105910410153299
-0.0433870666735894
0.0059918229173168
-0.0332675766827318
-0.0533793280473455
0.0820236636283199
0.04679593693507
0.0190829877041656
0.163080279438957
0.121925822824424
-0.0735407415541978
0.0194479241735977
0.0693240511988129
-0.0769455144827651
-0.0164699667884359
-0.0375173015656622
0.104119290759423
0.0303882598469866
-0.0203524917549154
0.00194787538420905
-0.0985947415055574
0.0239059254932548
-0.00155232923490624
0.0271092402262311
-0.074960063305655
0.0398168989554385
0.0500333570632414
-0.0832382655348989
-0.121111430779149
-0.0631671892481245
-0.0374878275532308
-0.110866611823106
0.0574925445740361
-0.0153457606424288
0.00482513900027303
0.039522347098882
-0.0389943577331582
-0.0905464921968188
0.0642487548985921
0.0706378091152734
0.0589219195311528
-0.0497840472533042
0.11385928035837
0.0597220346254682
-0.011701828358109
0.0689145208381751
0.129825772049516
0.0272699670220141
-0.075162139060977
0.00830041491262931
0.146648698238296
0.0838848806738166
0.105725312378756
-0.0884483102007249
-0.143547302236122
0.135479593701975
0.0645546009824956
-0.055286549461326
0.0547670030772988
-0.0572431913678808
-0.177366865128073
-0.12467169327429
0.0855122181697974
-0.150746700895229
-0.0131541790047399
-0.0241662378123448
-0.0538273279397487
0.0217353984184163
-0.0516649271133349
-0.0364654124754569
-0.0543209342881774
0.116828769575448
0.0576980975031426
-0.130924758210861
-0.0978462373707442
-0.0533969493567302
-0.0003528274535796
-0.0381948770336583
-0.00192168893112503
0.0025755117772432
-0.0284097382776188
0.0164659933735319
0.0674370491902089
0.016648392940435
0.127811632378746
0.0224613464666778
0.0300875972278495
0.150159151393267
0.0757323211832137
0.0645959086351596
0.0411063872162915
-0.105409458926348
0.0230839042228923
-0.0219268386928904
0.0594282660733639
-0.00875740115545476
-0.0705171200662428
0.0272011948110658
0.0154360054840573
0.00361891321674908
-0.0705070205520609
0.0899628043970148
0.112207209594607
-0.0494466174018037
-0.0355058253404994
0.0906072865972021
-0.00369257209776799
0.156502101603178
0.0427037274103062
0.123361516519468
0.0808563664561468
0.103620060311254
0.105640645537162
-0.030777541678022
-0.0921793439434191
-0.0160859300842816
0.0826539878354478
-0.102891535478596
0.0264997685692472
0.179255016069493
0.0156142921459259
0.0102000725800222
0.0110024610538095
-0.0290223479500964
0.0614519157870543
0.0449815769174834
0.00310390677081845
0.0464706234077753
0.0339190373376949
-0.0732743972399081
0.050826613424477
0.0477209259951184
0.00953417006544441
0.0177766573777185
-0.033082373684217
0.0137816192432888
0.114996576221802
0.0537291389689412
-0.109620628401304
-0.0725985674130468
-0.0594598768477541
-0.0370016393694619
0.152692090600372
-0.0522881601663008
-0.0254012263441634
0.0332498826882584
0.00336108040652186
-0.0565541652619341
-0.0107051378219797
-0.0138992989263397
-0.0685416050974821
-0.104494627177184
0.0322178120446481
-0.0200318425277257
0.0427521905305617
0.0100314392278058
-0.107189685852925
0.0117762600511539
-0.118193635197859
-0.0165373292057637
0.0590289389933194
0.0235520475690141
0.0802294372231594
-0.016852109809663
-0.0351287039530208
-0.0446969523011086
-0.0785429497871668
0.0278783153681733
-0.0249683803174373
0.188708291010818
-0.0415101347681884
-0.170096575906398
-0.0281546734782544
-0.138951060205676
-0.063183136927903
-0.0928239770824975
-0.0149622076459282
0.0565974635547929
0.0629343101100903
0.177485552449997
0.0171839487723681
0.03111751204036
0.0692261420363076
-0.0868785322064012
0.0146667551750565
0.0032060986224641
-0.0603604400584068
0.0326334102858752
0.101009592033227
-0.0342460815682519
0.0041648517906631
-0.0036071231692894
-0.00471299203336269
-0.0149981857297769
0.091037120234243
0.0130962267399405
0.0198983012763256
-0.106198200757304
-0.00759930888559731
0.071528352249029
0.050505741886659
-0.0247875925741597
0.0241469620168699
0.0113480398664759
-0.00238227877774595
-0.125021066910372
0.00603122728441713
-0.00767964673741567
0.105641568915824
0.0634544275043835
0.076632330554261
0.0607128334549533
0.0353129863995253
0.0223436190245834
0.0854961996034034
0.0906741246291143
0.00578245540343306
-0.0598327633735241
0.114133986358784
0.0786116733233323
-0.111072494023801
-0.0496671716794114
0.0193403718980284
0.0429550220388505
0.0296753646593325
-0.0118413891235552
0.0124525775533998
0.00806450557621807
0.104574163518186
-0.0337925452063921
0.0948536829047388
-0.0775199625738796
-0.0103081655861975
0.0368893669829478
0.0241009138362681
-0.0883453941652141
0.0615344875203923
-0.0739467754712466
0.00217154923544075
-0.0987600398925673
0.101890640032901
-0.0406775959124603
-0.00284718932299811
0.00690525240252482
0.0918249797192134
-0.0816011111618665
0.00404584948025813
0.0304695355353152
-0.0286361663225629
0.0750055806184848
0.0642747410343047
0.0194999901510424
0.00480726611842056
0.0312599586583774
0.0723688930417771
-0.0360923278844901
0.0129180046050988
0.0230262625587475
-0.011216426571243
-0.164703477248563
0.0717271124596419
-0.0597535365411686
0.0567265396485141
0.0498955931344081
0.164584711037901
0.0357958358815978
-0.0619689325745397
-0.0100390663185015
0.0489626886559837
-0.00896165674514605
-0.0209724464725852
0.0395964165683691
-0.112782826647182
0.150916809719218
0.0636138770965518
-0.0509610864202607
0.100462261019868
-0.0731545492735123
-0.0651978652353749
-0.0648446786660359
-0.147600180365997
-0.0394599586054829
0.00502824829733275
-0.0192628416314809
0.150438964131504
-0.0683504068666415
-0.0218949571800647
0.0528171087145329
0.0210536316274848
0.0170229097578297
-0.0171222028049526
-0.0589561246775995
-0.034987610004071
0.125430903905341
0.102674859233498
0.00532833425538425
0.0741559859924382
0.112758832480097
0.0503520350815993
0.0767839814490917
0.0434426411882658
-0.0856101460460583
-0.0448637330117201
0.107641803809732
-0.0980245985916818
0.0616958849892055
0.0815859499998149
0.0405705600740778
0.0660339209435284
0.0188271439113455
-0.156144683891462
-0.0501941076139298
0.0399708934268262
-0.0661153929795405
-0.00379281829925672
0.0714174233140491
-0.0320493960959872
0.00480283874307653
0.0714254601546823
-0.0751099836550174
0.0224374469663956
-0.00826982455265878
-0.0541671919480776
0.0886594554754712
0.0288396558969253
-0.0585289673007685
-0.00791490703422251
-0.0635554979641724
-0.00220367861750335
0.012050598470375
0.0666276127807019
0.0346907323980319
-0.0325437063210069
-0.0677219514390304
-0.0573692226118343
0.112819060203728
0.0430536661590395
-0.0155306425080312
-0.141246701790909
-0.0567799707871441
0.0608845123021337
-0.0709503907095117
0.023849854462931
-0.0202827942616399
-0.0270316989404073
-0.0251802131040475
-0.0548555527340081
-0.0268153132853832
0.0312128269136461
-0.0497086185453123
-0.0342565960416382
-0.0539752205874828
0.0381224481080778
0.0281527613450885
0.00984140152479508
-0.027857412554027
-0.124040622914261
0.0184644814907342
0.0453487337825146
-1.90558991587265e-05
0.109269611518328
-0.0365297657065015
-0.0148206490054332
-0.112113417153955
0.0723587885674774
0.00192457984158736
-0.0925445699435723
-0.0981749063788913
-0.0633951338960915
0.0599599685247869
-0.0147678311663358
0.0632402784094124
-0.0378997153258967
0.0223316058087815
-0.104222755965434
0.0847598931958765
0.0235105821373499
-0.0786524520789718
-0.0518616870798891
-0.0516994627140727
0.0697752628308041
0.0857310333386471
-0.11779030852881
-0.0450049752695928
0.0795880067742664
0.00228058945209279
0.0207504407581908
-0.000786322935938547
-0.0598718542572072
0.0359518857654122
-0.0857622868362414
-0.0953336070122344
-0.0590689978131327
0.0610830841221272
0.0751673394594883
0.0947779293579868
-0.0224989150455959
0.0526621690759822
0.039486176846623
-0.105603467334874
-0.0241804188369107
-0.0319285659723417
0.0485493312029054
0.0515669394643031
-0.07248961718736
-0.0900314923504017
0.0913268108038113
0.0962907872337856
0.0425727490800694
-0.0645773761679532
0.00920863180509409
0.0890447855662797
-0.0510989215620027
0.114565075346361
-0.0382481464714463
-0.00346607355087778
0.0124481217857847
-0.0232099652942475
-0.150297330685928
0.161786303033487
0.0390010224280491
-0.0558379863177745
-0.080570244072046
-0.0477472392008961
-0.0151189171372223
0.0833219866902457
0.0698003150377404
-0.0723012083222564
0.0542925034414013
-0.00487958975386773
0.0193835575406429
-0.0135221029900204
-0.149794379924555
-0.016998154490664
0.00640900742842657
0.0200807962362704
-0.00995369502953641
0.0545700475091377
-0.0830721182771877
0.0120760440499864
0.0270847523050353
-0.00181029529058831
0.0158543619633883
0.0423044210905452
0.106533999669225
0.000851832926484311
-0.0743253863448387
0.0348758310218396
-0.136983525964575
-0.0380987793717032
0.0885422870653369
-0.0388287449362449
-0.0579697178582388
0.0996065157415356
0.102539768217081
-0.0314002329793461
-0.032437936228668
-0.13436414478159
-0.031814710677984
-0.0628095178737544
-0.00503570349441913
-0.106479459993461
-0.0332170169878671
0.0321539075630161
0.203716865172064
0.0585565129163884
-0.0262626005725517
0.0106219958386991
0.0276074337712548
-0.0773734180704914
-0.0253689113212539
0.0100206043623645
-0.0280342680884605
-0.0348669093349993
-0.0783776816310423
0.0489019860225964
0.0926501109827927
-0.0863683108276602
-0.0442126092006308
-0.0531188650320147
-0.0537820963310651
0.00897486713813902
-0.0967101254120338
0.0654420579798403
-0.102044522753433
0.0640166887930926
0.163933052542323
-0.138623446689583
-0.0139108180949682
0.014162960899982
-0.0322065158198072
-0.0371898480026996
-0.0461684171020662
-0.0476650114188233
-0.00192332270335741
0.0121692266339802
-0.0342618459515579
0.0443736779727741
0.116764375338045
-0.00645473887092882
0.0616345258317668
-0.0180512401904688
-0.0841596269625942
-0.00192681766513219
-0.0136529352056063
-0.00719954036492792
-0.110865339374872
-0.00041765687217421
-0.0191620208115496
0.0468504478148838
0.0403599182724257
0.0730607606275733
0.100312934250245
-0.145336764832472
-0.0982181681805376
0.115639931209434
-0.0148936776723976
0.00187890708636705
-0.0870386460137848
0.0970676047490015
0.107009203874134
-0.0401375587540304
0.0941930842674578
0.0723299991074953
0.0383568267623604
-0.0121558835719917
-0.0354911792165069
-0.0237535868533165
-0.092303918562198
0.0673721341651446
0.0923705163548294
-0.0360846512785254
-0.0548048883370439
0.0887122192649767
-0.00347704201385876
-0.0680688942274683
0.0306193494861698
0.159238075561819
-0.000811906254680259
-0.0892074091559187
-0.0767545539508117
0.0432164879684167
0.0297649355860991
0.0482982340284301
0.0619871408085623
-0.212183179076529
-0.00161684722863894
0.0181860559309361
-0.029325254839713
0.0204653513814563
-0.0193488275542675
0.0165640528061309
0.0461090445305661
0.0245147238482885
-0.0678783910674832
-0.0281134768289481
0.0756999579833287
0.00826084906018087
0.0431521287213949
-0.0671644261201246
-0.0308879022376493
0.0130283943321689
-0.0535191284572842
0.0605705924487398
0.00492978687356402
0.0967116299155725
-0.0511619671343264
0.0275885675076268
0.00991213022736645
-0.0524727546326318
0.0579534816038943
-0.12920392173425
0.0581467254677484
-0.0226623662183588
0.123790765807841
-0.0371879580650122
0.0651063251285335
-0.0105551219786493
-0.0103330441872614
3.39624141077931e-05
-0.0518125535962947
0.0206840397372211
-0.00553695202021072
-0.105510731831059
-0.0182559043490549
-0.101824006365756
-0.0346433431028104
-0.0237260806448493
-0.0789472507238412
0.0230052104203656
0.0477291058789916
-0.142628093164592
-0.0509219209363779
0.0590849791807495
0.0230117485402628
0.0289568320060498
0.0248192837787451
0.0106290538915485
-0.0742319879688973
-0.0171048844389723
0.167899630634708
-0.153436529487603
-0.105633477456914
-0.0675413700568672
-0.0261063822692837
-0.0210241336743679
0.182797592296248
-0.0512051588391612
-0.0648668869841288
-0.0614184592000554
-0.00167540037213141
-0.00702209434791993
-0.034090178359384
-0.0210340616457379
0.0288404824724544
-0.0694478422983262
0.0414044465744766
0.0201867873440113
-0.0796971215599601
-0.128817592013855
-0.106955102595951
0.0363601260107157
0.0646237120122406
-0.0870209735627625
0.00281301342410835
-0.134369510762308
0.0415255547965534
-0.0636810251078823
0.0132640382041038
0.0273179531077068
0.15057838232498
0.062928645783118
-0.150183698493915
-0.143428732526538
0.0819627251064997
0.0171011505039397
-0.107039277506777
-0.0554957641922103
-0.0434031224284649
-0.0194185209930722
0.0279439411945143
-0.0422490703115034
-0.0217285644880863
-0.049954338933317
0.104041470917623
-0.0580354062914188
-0.0857468151648496
0.180256565855055
0.135917701106865
0.181159984410773
-0.0113693010875517
-0.0102514291933267
-0.0154725244633558
-0.0578104147963149
0.0614573666987132
-0.0995584621877182
-0.01109272002503
0.112368749954439
0.0337373796234185
0.106393919717479
-0.120000623695086
0.0179481600483005
0.0195105358966491
-0.0233261045324846
0.0633680193205595
0.0220362146474497
0.0621433499939026
-0.0141062530575124
0.0360792600775954
0.0299165895721537
0.0205276759139556
-0.0564795890039471
0.131914380089497
0.0326833460193663
-0.00163367209964657
0.0270953028792742
-0.0226893773403525
0.0657063173289111
0.00269683398724813
-0.0759424898422203
0.0944944062550298
-0.017411568034315
-0.0571633720848388
0.0418343862361453
0.059725863838557
0.0710359624503418
0.0574113340524624
-0.0820664904710851
0.103614344965012
-0.00901229949200749
0.0165322767461245
-0.0378853666567986
0.0805187583935784
-0.0300582069165521
0.0693427022471416
0.0547008756712185
-0.0741566819776408
0.119135572722373
0.0498515595678474
-0.0125686668750085
0.0111383136077997
-0.0305353854529022
0.0132208111087871
0.00243521714836499
0.0583367820485573
0.0130212407251776
0.010463157472342
0.0710992494820104
-0.103813906509668
-0.14709493832775
-0.0227292707936119
-0.0524780892042262
0.0473414278762663
0.0346373780616271
0.00879941859530435
-0.121907732056297
0.027810824890942
-4.40235848308739e-05
-0.0578884563819443
0.0745985988816587
-0.0402013609431996
-0.186126281906564
-0.00947531746095863
0.0169136917655111
-0.0133725933807115
0.0183488594126774
-0.00341537737830384
-0.0278601850727372
-0.0244237473464511
-0.00731897800629181
0.00615494732957591
-0.101192610151452
-0.0822553563711518
0.0773022509612261
-0.099346076829368
0.0688640430279965
-0.106194580114034
0.0909573107054399
0.0520592559006484
0.0288374494938201
0.0514935070800426
0.0128375807772471
-0.0228421117953034
-0.0586921504384435
-0.0785750332577559
0.0191605164900809
-0.0117016711092403
-0.0775561158726274
-0.00797129874101028
0.0259050318415235
-0.0395368019446829
0.0396963804024406
-0.0535505350423811
0.0353154287527081
0.132828076886564
-0.0234810342504197
0.0740045943741545
0.0769992413818251
-0.0641765964953573
0.0535041363232488
-0.00657332294294403
0.066802917920598
-0.0799372459817916
-0.0974594839025056
-0.0197170049516863
-0.0888132023729676
-0.0428355133182771
-0.0052645323734169
-0.0322792952735819
0.00749799752072193
-0.048406605888098
-0.0637934847851912
0.0338908345395323
-0.116694191356963
0.0784950398428614
0.102754246219071
-0.0253689682127753
-0.175841462759368
0.0470297172269057
0.115100096095628
-0.00140423112949402
0.0628325662962277
0.0106148623959603
-0.0112007162871274
-0.0475777740714408
0.00610880809435632
0.0138936047841509
-0.0589447593138588
-0.0782311416722845
0.00951595063644588
-0.15498435473194
0.0154181326077238
-0.063783511123178
-0.0762850997316121
-0.0827630798213757
-0.000502118881921048
-0.0921159385366886
-0.0193157384195418
0.0019816015886844
-0.0487587156102548
-0.0787553859468307
-0.0175774401184026
-0.0512770774447488
0.0806850550474015
-0.0571789249706894
-0.0763791052908376
0.0132040546428429
-0.0545161860041213
0.0750868350832809
0.0378530921469062
0.0150017750464805
-0.0310374555628462
-0.0256726315867311
-0.0686480464505902
-0.0524106004387758
-0.0918120102332326
0.0338228856506597
-0.10196650088144
0.0157427113105963
0.062756944305634
-0.016966591343162
-0.0850642605035739
0.0736736426896091
0.07179796346601
0.00226546057772951
-0.0711332273062119
0.114537358566701
-0.0373332105766234
0.0633288795581479
0.00344043795275318
-0.0967144582471462
0.0646702064650149
-0.10699334811993
0.0169522151499537
0.00461713286973121
0.0982316948794742
-0.0973230150611835
-0.0199469778724757
0.0675879510052916
-0.0182254387995157
-0.00650755894499164
0.0158850842740994
0.00731100472237569
0.0475854449570748
-0.0589741740450836
0.0373225015676072
0.00706940527853618
-0.0608393833051614
-0.0101288622937223
0.030033730878578
-0.170290386486158
0.024620135576055
-0.0519595445389367
0.0262683335383417
0.0341592445981917
-0.134276729026689
0.0524100851943535
-0.167795227866528
-0.118837959793714
-0.118637774919591
0.02561455699848
0.0207595068280331
-0.0222871054252361
-0.0169467568284535
-0.035422108876601
-0.137519128855944
-0.21887646493541
-0.136502542647913
0.0853595564667212
-0.0740759036148718
0.0768587827546239
-0.0755087983021422
0.119125217819167
0.0834849190108196
0.0167799689070737
-0.0251154984308873
0.000281058963983626
0.0808840340189733
-0.0760508213577403
0.0451133232399534
0.0177180456819454
-0.00347493518127403
0.063984482430906
-0.0881880579225054
-0.0568257330798835
0.045804360871664
-0.0116760022476296
-3.702552455126e-05
0.0101180979718951
-0.139029031857299
0.0055583061605805
0.0838467898659196
0.108926827565519
0.0274228534951941
0.0644440349876734
0.0917619913084571
-0.0787277359579642
0.0425980133684838
-0.0900646287879751
-0.034911615367782
-0.0689242314572058
0.016342876805119
-0.122914270720849
-0.0432404254055723
0.0701141981390368
0.00924867990046382
0.00330230190415622
0.0199594804078221
-0.0619176682839751
-0.0349924709416857
0.00251920172536156
0.0712746794435894
0.0156687450694232
0.0417021957142711
-0.0951848095488805
-0.0146191957940484
-0.157550073817543
-0.0820253851199243
-0.025128031587971
0.068217574315025
0.0481987375792478
-0.0209129098702197
0.00606576097004431
0.11515197070685
0.0247972183041848
0.0179670946070973
0.103281901756091
0.0560526456180077
-0.0162198325446032
-0.0790951011094691
0.0783685560949558
0.0361314171566411
-0.181736398596106
-0.020196574462026
-0.117772974985943
0.0295149451006054
-0.0209870005486918
0.0862629594322549
-0.110086969321248
0.0478123474184256
0.0452529558270358
0.0340779475068409
0.159592847148299
-0.0503431261162732
0.170190156886645
0.0339141593064913
0.0806787559034986
0.0699007912624434
0.0544858447661871
-0.0543025604876972
-0.0486919197362634
-0.0319677816866706
0.18251827374298
-0.0613187860149256
-0.045657747712358
0.106419744529699
0.0144677859393704
-0.0573375787724112
-0.00859964463523257
0.0647019116857676
-0.0485993469356336
-0.0247596652980503
-0.0803243718894534
0.0469198181015976
-0.0477968084445899
0.0807829347298515
0.0261212884299857
0.0736883014263968
-0.0382572789246102
-0.054603228630165
0.130982535845585
0.101983140755301
-0.0161089741380053
0.00285898546842797
0.00122899207465844
-0.0171415969894501
-0.0693487903539699
-0.0534002833188234
-0.0910933027948504
-0.0739639560982358
0.0474535087317575
-0.0464468065191996
-0.013987418060302
-0.066210454071302
-0.0822120184915949
0.0339967035003345
0.176756343393523
-0.0335338826552601
-0.0210802808879438
-0.106832750849143
-0.131194347729537
-0.0587834441147499
-0.0321622177255603
-0.0142193122499793
0.0252094903454626
-0.0407666164763826
-0.0177667820710809
0.0560052961777358
-0.0807539950841264
0.0222937064231044
0.128131818613324
0.0607897966541485
-0.119312334455379
0.0260102666178733
0.00960261078712315
-0.0328148290676229
0.0108517291162086
0.151781523874641
-0.018150973910543
0.0239976966655769
-0.0320857165139329
0.143488892270519
0.00934517626591963
0.033185735448476
-0.0227973343868202
0.0119238894538094
-0.0473285655500047
0.00941324205439545
-0.0050582659085663
-0.0321816264568278
0.0151038829558597
0.0580530285075742
0.114490943741807
0.00541660136822994
0.15558019110582
-0.032834322685236
-0.0797353490590528
0.0972788465266119
0.0231181261228705
0.0142769908165073
-0.0820989389111516
-0.0665435318120496
-0.0782423033239138
0.0520605995469552
-0.0635149693646944
0.0721580783180043
0.021886510744112
-0.0442272657420254
0.0550108578783615
-0.0499697727669988
-0.00469809650648131
-0.0248037185132059
-0.0197840678653782
-0.0570428999320106
-0.0242103611405957
-0.0841484294374566
0.0350821544995623
-0.00918917970601716
0.0889738683284166
0.0311404168365593
-0.0302091112476259
-0.0706501706995357
-0.116872264768377
0.0302436381227287
-0.0865473514355004
-0.0826355750293576
-0.126943633552415
0.0129163015419974
0.0870806698690913
-0.10045815129042
-0.130950072360339
0.0740368240529051
-0.00699272620323543
-0.0258446797210382
0.0010937678184832
0.0432394095344425
0.0521237932605683
0.130050525151372
-0.141046748546837
0.0375929616743914
-0.00728889182521961
0.0628424162301584
-0.00887926498041587
-0.061783324856727
0.00904265100358688
-0.0277128491713675
-0.047223728172536
-0.0432667273066783
0.0167118601899345
-0.0521380488150205
0.0624986795821268
0.0473494721517838
-0.0246350883197125
-0.130877574751355
0.0939394123549566
-0.0179518177196828
0.000724467025906113
-0.0219446527845052
0.0915400703793676
0.0283597873259636
-0.0314495940301995
0.0718313838217633
0.115541542789994
-0.146918741998013
0.0633874150902051
0.00669841709507
0.0442794978468432
-0.13027358291395
0.0723629302999561
-0.0321857064680769
0.0831921879099445
-0.172569491199964
0.0229584290121749
0.0454254898634553
0.0674914031750054
0.013888303913347
-0.0291607229537689
0.0669791692591186
0.0998223765062704
0.0333617069098305
-0.0461503794511353
0.018880378309047
0.0910161292738294
-0.0071722481748549
-0.0685736126115939
-0.161639119109216
-0.00112251675024354
-0.0187987919870934
-0.0372559477094637
0.165109940675813
-0.151830729282121
-0.0255667024450135
-0.120516956868295
-0.0245199148865897
-0.00144510937557133
0.010999263745699
-0.0656910710112164
0.0529646272240951
-0.0343182027658368
0.0437981705956841
0.0189410246216557
0.0646997094389807
-0.104517601949531
0.0395979591023775
-0.000842135362916874
0.0619624701084722
-0.0266664366373934
-0.0324711138693967
-0.0117369249760961
-0.00248649095084327
0.100053899278316
-0.104449719942228
-0.0202248081698356
0.077377159194987
0.0398553848072979
-0.0648679329352389
0.0350481143123565
0.0402059384069496
0.075081029022193
0.0838169532349493
-0.0239289014429986
-0.0945180406790536
-0.0294837066702336
-0.136501467672354
0.0731873657300491
-0.0328037876529997
0.0163824825218613
0.0639544079564089
0.0541154784634017
-0.000801913446161397
-0.121291111713432
0.0701778841876257
0.0195970727874049
0.0111595167071544
0.0482759921947249
-0.0646756047099264
0.00252447352719193
0.0268477400246752
0.0576778008307748
0.0278573618149069
-0.0832623496400982
0.0636055644993112
-0.112936130039307
0.15503821541065
0.0771190050500923
0.00532144389853577
0.0915144593059591
0.0279181213353941
-0.0294381081806643
0.0315906361314349
-0.0168723799172488
-0.0625372759377788
-0.0349116545058902
-0.0778344825548968
-0.0221155085044337
0.0616916027813743
-0.0902740300839004
0.101418432312241
0.125828122444485
-0.0851148760958684
0.0141349198578024
0.134652961084282
-0.0105622598422484
-0.063386649432388
-0.0567364250238673
-0.0541647591386052
-0.0906890240113522
-0.0157211710465164
-0.0295555015923689
0.00967271451964575
-0.075829491811141
-0.163407455796579
-0.0636010245575944
0.00152781367509197
-0.0469165337967357
-0.0201180818783628
0.0356259125316657
0.0578524036814346
0.0829303464104809
-0.0134875379093485
0.0767952694520004
-0.0069568897605882
-0.0263143518244707
0.0746529781584114
-0.0752691091056313
-0.0535554042077613
-0.0345109025556822
-0.137403724126337
0.044541309144063
-0.0427579821331387
0.00141186474865771
-0.0897409699436087
-0.0587860021017929
0.00741731970749588
-0.103134372605004
-0.0921766813658846
0.129905398892046
0.0125637659966134
-0.00285336799547286
0.0649558924028149
-0.0096297026408667
-0.0609675743768501
-0.102657229719144
0.110094700721883
-0.0420379654403121
-0.0759663694965792
-0.0401753462805412
-0.00778782720202689
-0.0404726646094442
0.0728888006831395
0.0155779916714848
0.00961598160796192
-0.113158238910552
0.187669796444738
0.150848422219446
0.0704037098364654
-0.0828080854083976
-0.0511051531794718
-0.0243522567894307
0.104457968726318
0.122967134602167
0.116137716371932
-0.103743649135698
0.012626613227902
0.00648714549361939
-0.0342988647053549
0.0111776262451521
0.175595181964601
0.0663423589272202
0.0419646417223069
0.0651415620312654
0.0123692818137469
0.0306156440899346
0.0354505542630029
-0.0794680155847571
0.0576433670652944
-0.0349275368584794
-0.0805409885608918
-0.0298388033689121
-0.0754457706387822
-0.132861858708604
-0.0769433130494536
0.118270036424964
0.00371405839813978
0.11653054937016
0.0366317303714301
-0.0262149285385497
0.0988945009875547
-0.096987718176439
0.0204638419335662
0.138895618669822
0.106263133904711
-0.118560443619466
0.0425884875585703
0.0291335047089355
0.0125165273336204
0.0154821419244218
-0.049907866687892
-0.0235837984045923
0.000234342748315557
-0.0903869666105592
0.036704762874075
0.0604881351147681
-0.10242720097309
0.0851040407071472
-0.00399155266107466
0.165324014951386
-0.0507409258664148
-0.0310469771613575
0.0684287757357421
-0.100483505461332
-0.0723332870477109
0.0265265180241934
-0.0300917131604012
0.0328937165142224
0.0568588677465848
-0.0567813892099467
-0.0425921556303302
-0.0904570023695982
-0.0333294041470608
-0.0953986008372078
-0.00124183859935345
-0.0700500630116387
0.00805676652184747
0.0213605393117112
-0.0291847457801125
-0.0922135297363189
0.0639171800259324
0.0462265039329612
0.0287744461379862
0.00606368044224254
0.0523441252879891
-0.061972783349224
-0.0314224517843522
0.0367076247126844
-0.00533479702046315
0.0806761020454284
-0.0873125877193005
0.0667462310720437
0.0494158587299548
-0.0637645960463096
0.0277555450615066
0.0687511787706435
-0.0707550161225994
-0.0243159960549219
-0.0459857239922541
0.0265991859377752
0.0399849415245161
0.0450980773354536
-0.0781099658778276
-0.0484068158946113
0.0489665028804494
0.078630796717657
0.0452923041167077
0.00699807624644362
0.0614932262617639
0.0873372731754039
0.0185756044294042
0.0252035432869648
-0.0837968768079275
-0.0068555285523841
0.024292343722128
-0.0196109245223341
0.0874141118849349
0.0609748101200701
-0.073647779166442
0.0094460974400614
0.118015967923327
0.024937494488257
0.00898061163071506
0.0730497936135293
0.106995435770975
0.00784037500403714
0.00370622376107806
0.0123960063654144
0.000331598351996964
-0.149381853320361
0.050635327953215
0.0391133062471764
0.0418732762361299
-0.0232967199637989
-0.123821408684205
-0.0300258266508406
0.00109832031305759
0.101512839247784
0.0691314794625746
-0.0369496335798476
-0.147698765039465
-0.104229933997797
0.00431812750842836
0.00969172811959435
-0.0231720439208728
0.15814929899937
0.0297529908692882
0.0861399866774279
0.0459047987303394
-0.0982635311635279
0.0267877822069556
0.0562428408499335
0.0517768071069677
0.00781423708576375
-0.0940597216335022
0.0489461268497537
0.0426012781803254
0.0539823828670145
-0.0314117564414833
0.072882532759819
0.0121434580272412
0.0998005616832007
0.072682555665353
-0.00990516655632355
0.0639861489124574
0.174434040035588
-0.0431338017032548
-0.0856615544060995
-0.0116236128395267
0.046037640040846
-0.0163130322890765
0.0162166447590049
-0.0157731121435343
0.00641722015418315
0.019116428408035
-0.135983245509151
-0.0897573249432015
-0.0568881406522237
0.00456548021128502
-0.0600788855999076
-0.0309310416355161
0.0676729395600371
0.0840561230036998
0.0396853039304253
0.030758360287194
0.0259069848406424
-0.0626575816008232
0.142088529078961
0.035463653423855
-0.0216931161976821
-0.106416593823709
-0.0115211003200233
-0.0404639358804462
0.0226099379943405
-0.0235977156708726
0.0291274631365427
0.0181480268753127
-0.000911181867764186
-0.118482740776509
0.105929771590021
-0.0843967115192043
0.0574258396759218
0.0342244719691522
-0.110839279174526
-0.0777495602219033
0.00554302188844803
-0.0466455530820229
-0.0473327030725357
0.0549204568534429
-0.169666511568674
0.0217918901674144
-0.0197872587293633
0.0698439603335727
-0.0116058863244793
-0.0242627115224815
0.0756032041508375
0.08870121644091
-0.063958327821075
-0.00285710831945863
-0.0270699606631735
-0.115111450327109
-0.0992164106903695
-0.018927627342936
-0.087941541726492
-0.0363233115662448
0.0563442312942156
-0.0690101560636059
0.0518547181403296
0.0401208377315537
-0.00606949653743028
0.0950339440160894
0.0982772229852531
0.0437048025359432
0.0890253278569082
0.0402045154328793
-0.0716061237458628
0.0763440128997953
-0.0784060337489585
-0.114890135930484
0.0264670157174456
-0.159528932222417
0.10303572719808
0.0839398044512635
0.0929434084326598
-0.0391094882458128
0.0574954336562006
-0.00217612293237805
0.0268609432363557
-0.0559323924511298
-0.080970883388783
-0.00515946657402584
-0.0703849308130872
-0.0904914881221261
-0.0308430813848958
0.0192125915625914
0.0509565407707208
-0.0664595189170537
0.0366167489711815
-0.0547838170693989
0.0233439048668619
-0.0243970748684897
-0.0162262002705321
0.0170022829089961
0.0369427815380136
-0.0921496436117629
-0.0253144351093632
0.0357766784894712
0.0108063231237114
0.0794261053362877
-0.00115488787123737
0.0540004819302834
0.0657295863855489
-0.121411126459468
0.0850731417756136
-0.0298979120016228
-0.0973790553300102
-0.0101234607755222
-0.0262884125106731
-0.00242882363106887
-0.0424181085444946
0.00384823150364838
0.0328663409390816
-0.0486710360116951
-0.016036153596085
0.0184121399932772
-0.00728037331375084
-0.0575400399601149
-0.116046007684986
0.0748541045391459
-0.0353919391311282
-0.00321043292693302
0.123032183654623
0.0383206078166022
0.0647846523105324
-0.12843525124715
0.116412611440278
0.0775664200185086
0.0473184849541978
-0.00853171186052841
0.096333564177684
-0.114996105113598
0.0201917889169866
-0.0417516637526906
0.023060655856686
0.114765040620047
0.0337232424444441
-0.0393900314963227
-0.0132390826968391
0.074454526685836
-0.139559487561625
0.0144221479814557
-0.0231272114923227
-0.0528617062554535
-0.0120262672826971
0.0353040554098032
0.0679991281905929
0.0573465416341324
-0.0111486673526572
0.00480487633951282
0.0554469061058521
-0.104922093435746
0.0169534981278624
0.0643525217999649
0.0274313883862016
-0.0556759893567454
-0.0695375798357304
-0.0264081375764565
-0.0669956038906594
-0.0239820261006694
-0.0148167333862506
-0.023810345571682
0.13931315419822
-0.0235660847109243
0.0474648407094762
-0.0672666843927987
0.0329238555386698
0.0390993130601953
-0.0891196674486072
-0.0222375381239729
-0.00526876756243779
0.0183245600932027
-0.105569832298967
0.101516960227949
0.0664302251409139
-0.134514866744423
-0.0709996144388795
0.0771192088761199
-0.105283325012924
-0.00785741296085951
0.104010174636288
0.0736402508815796
0.0503263480467547
-0.0148717361625108
-0.11427462096203
-0.00948374073555335
0.160470920189169
-0.0137107558664284
0.00996641059618436
-0.0235659363301897
0.160261970190447
0.0573942394963538
0.0477867447178633
0.110688589693664
-0.0569981470205713
0.0650112517159566
-0.0082730622092116
0.0448104288476454
0.0293875173755528
0.0504452845062287
0.0630228294471413
0.0780376368675682
0.0892524697768642
-0.0345273884114185
0.10758093800115
0.0817880992569812
0.00543351828864533
0.0669513309414598
0.0098083749705814
-0.0719825328652192
-0.0978757765223361
0.00364731486287294
-0.0526775818824768
-0.119303345897345
-0.0396372274350881
-0.0234508820651315
-0.0183995266024719
-0.00574843389215501
-0.120847276774542
0.0240518224136345
-0.109940915618048
0.136692646051934
0.00292924659176976
0.0147344062276959
0.0184922604729084
0.0602001551780863
-0.0270113498937322
0.0656529902861045
0.0600768957438922
0.0444786961679195
0.0579044181240636
-0.00443182245037149
0.00455578876605154
-0.0591459428424732
-0.10625202561449
-0.0726127083893141
-0.0173496488902999
0.0124566566626644
-0.151810556567731
-0.00979350321873136
0.141712180047719
0.07259753240751
0.0837551340923312
0.0926052728988242
0.152126234659183
-0.0482491794877794
0.135192644881755
-0.0808348097012832
-0.00423229157505189
0.0277073424060018
0.0404299982135847
-0.0144266182612391
-0.0397245815861024
0.0407896095765748
-0.0407229837740871
-0.0253521624721758
-0.0802122240835708
-0.226863364800293
-0.0227703538358456
0.062594488615072
0.0380088061642084
0.12759795523314
-0.0348548950331097
0.0148898833613342
0.00497793068496147
0.0934040905464444
-0.0124025387912549
0.045936691383477
-0.209111864457374
-0.103582307146407
-0.106706879165323
-0.120921069041304
-0.0380963097330729
-0.132753009991485
0.0280405680909139
0.132967261101424
0.0157659227513181
-0.0139352498810226
0.0394534154435185
0.0234413966012594
0.0788170742798194
-0.0353148745235111
-0.119654406350816
-0.0690939607070974
-0.03594843072434
-0.0191548371699834
0.0587698973256697
0.0209492629598704
-0.0561255932294317
-0.069878035652212
0.015120739996874
0.0422843181877949
0.0519679004727284
-0.0784246044164288
0.0430802389741472
0.0547975552715112
-0.0149074514219841
-0.0140091829361473
-0.0676677979007867
0.119509749938728
0.0336637591655847
-0.0886962626389023
-0.0154085475371304
0.0922097980749627
-0.0671387675265016
0.0628164294187455
-0.0879461079035296
-0.0348863711514972
-0.0990022908190804
-0.0715312649069399
0.0843146491600009
0.0329117610741872
-0.0136732271390992
-0.0484128203957363
0.122470187193196
0.0314764116862784
0.0730322384712744
0.0580606532299261
0.0361711227757293
0.0341516005628715
-0.0282311147894793
-0.0277631621716985
0.0115960932548956
0.00773739150692368
0.115486605908153
0.0696184370999895
0.0154518177210725
0.134145734860289
0.133255705743704
-0.0278183041723176
0.0208948551362557
-0.0936857847017775
0.0032503484031194
-0.0044670165625868
0.0428365169719701
-0.018787724449123
0.0439399116078602
-0.00366752897767233
0.0599676082915099
-0.0507350873873656
-0.00633293357269847
-0.0449516256196454
-0.0143980566055973
-0.107246895702706
0.0400760205751108
-0.0955708407930582
-0.0481619411864112
0.0458190442245587
-0.0506358745504947
0.0488186693303051
0.0766796093985003
0.144965121010252
-0.0602856817686609
0.0456144634813903
-0.0193963697463554
-0.0428187091489632
0.0850855720317449
-0.00579309147082766
-0.0276412313652346
-0.0588471899718289
-0.0306316378294286
-0.0102647107281417
0.13110496021264
-0.0451409406493436
-0.038105620403122
0.00139334055148175
0.0437740237754485
-0.0275770914091063
0.175085981866892
-0.0513023066613758
0.073055591634711
-0.0382642799825521
0.138722960757593
0.110858317555149
-0.117453861728652
-0.0240251595429161
0.0667706075152667
0.0120292634104795
-0.07276620628316
-0.0444451121833802
0.0585838079056916
0.0575745562335736
-0.0383737201231905
0.0235338111949697
-0.128532614968452
0.050265756922974
-0.107702685032739
[truncated: 8,001 more rows]
