# Supplementary material for: Nuclei-specific hypothalamus networks predict a dimensional marker of stress in humans
Source: Nat Commun. 2024 Mar 18;15:2426. doi: 10.1038/s41467-024-46275-y (PMC10948785; doi:10.1038/s41467-024-46275-y)
Supplement: Supplementary file 4 — Source Data [file 41467_2024_46275_MOESM4_ESM.zip › SourceData/Fig5D2_whole.csv]

hypo-NAc	hypo-RN_DR	hypo-RN_MR	hypo-SN	hypo-vlPAG	hypo-dlPAG	hypo-BNST	hypo-LC	hypo-amyg
-0.0599996188295931	0.0147431473020145	0.165431611674743	-0.0259658137777705	0.0549336537417139	0.0390094911659804	-0.0942119997355164	0.0387912640320768	0.033793010986627
