# Supplementary material for: Nuclei-specific hypothalamus networks predict a dimensional marker of stress in humans
Source: Nat Commun. 2024 Mar 18;15:2426. doi: 10.1038/s41467-024-46275-y (PMC10948785; doi:10.1038/s41467-024-46275-y)
Supplement: Supplementary file 4 — Source Data [file 41467_2024_46275_MOESM4_ESM.zip › SourceData/rois/myrois_subc_amygnuc.txt]

NAc
RN_DR
RN_MR
SN
vlPAG
dlPAG
BNST
LC
amyg_Ce
amyg_CoN
amyg_BaL
amyg_AB
amyg_LaI
amyg_LaV
amyg_LaD
